# Supplementary material for: Screening of Hub Genes and Therapeutic Drugs in Cervical Cancer Using Integrated Bioinformatics Analysis
Source: J Cancer. 2025 Jan 1;16(1):92–109. doi: 10.7150/jca.87027 (PMC11660142; doi:10.7150/jca.87027)
Supplement: Supplementary file 1 — Supplementary figure and tables. [file jcav16p0092s1.zip]

Archive with 6 entries (5 files):
- supplementary material/Supplementary Figure 1.docx
- supplementary material/Supplementary Table S1.xlsx
- supplementary material/Supplementary Table S2.xlsx
- supplementary material/Supplementary Table S3.xlsx
- supplementary material/Supplementary Table S4.xlsx
- supplementary material/
