# Supplementary material for: Screening of Hub Genes and Therapeutic Drugs in Cervical Cancer Using Integrated Bioinformatics Analysis
Source: J Cancer. 2025 Jan 1;16(1):92–109. doi: 10.7150/jca.87027 (PMC11660142; doi:10.7150/jca.87027)
Supplement: Supplementary file 1 — Supplementary figure and tables. [file jcav16p0092s1.zip › supplementary material/Supplementary Table S1.xlsx]

## Sheet: formulas
Supplementary Table S1 Chinese herbal formula for treating cervical cancer
YAO TONG NING JIAO NANG
GUI HONG DIE DA WAN
WU LIN WAN
DIAN XIAN KANG JIAO NANG
SHE XIANG DIE DA RUAN GAO
HUANG LIAN SHANG QING WAN
JIA WEI LAN JI WAN
YI SHI KE LI
SHEN FU KANG JIAO NANG
XING NAO JING ZHU SHE YE
JING FU KANG KE LI
SHEN RONG JIAN PI WAN (DANG SHEN JIAN PI WAN )
SHEN GUI YANG RONG WAN
JIN MU GAN MAO PIAN
AN KUN KE LI
KE CHUAN NING KE LI
JU BAN ZHI ZHU WAN
TAI JI SHENG JIANG WAN
ZI YUN GAO
HU LI SAN JIAO NANG
HAI ZHU CHUAN XI DING PIAN
HUO XUE XIAO YAN WAN
JIA WEI QI LI SAN
SHEN ZHU ZHI DAI TANG JIANG
NING XIN AN SHEN JIAO NANG
ZHI XIE LING KE LI
JIA WEI XIANG LIAN WAN
QING RE YI ZHI SAN (YI LI JIN )
GUAN JIE JIE TONG GAO
SHI QUAN DA BU KE LI
WAN LING PIAN
SHU LING HOU PIAN
HUO XUE TONG MAI PIAN
XIAO ER WEI BAO PIAN
SHU JIN ZHI TONG DING
YI XUE SHENG JIAO NANG
FU FANG LU HUI JIAO NANG
YI SHEN TANG JIANG
SHI GAO SAN (BING PIAN SAN )
YIN QIAO JIE DU WAN
JIN JI HU BU PIAN
GE JIE BU SHEN WAN
FU FANG JIN QIAN CAO KE LI
YIN XIE LING
DAN NING PIAN
YANG XUE AN SHEN TANG JIANG
TAN JING PIAN
ZHENG WEI PIAN
ZHU PO JING FENG SAN
E JIAO YI SHOU KOU FU YE
ZHI SOU WAN
QING JIANG WAN
YUN KE PING TANG JIANG
PI SHEN LIANG ZHU WAN
SI ZHI XIANG FU WAN
HOU ZHENG WAN
ZHUI FENG PIAN
SHEN NING SAN JIAO NANG
MAN LONG YE
WU WEI ZI KE LI
YI XU NING PIAN
ZHUANG YANG CHUN KOU FU YE
LU BIAN BU JIU
FU BAO JIN WAN (FU BAO JIN DAN )
DANG GUI TIAO JING CHONG JI (DANG GUI BU XUE CHONG JI )
PAO TIAN HONG JIU
JIN MEI QING SHU KE LI
XIN YI HAO PIAN
XIAO ER FEI RE PING JIAO NANG
ZHONG ZI SAN DA WAN
JIA WEI QING E WAN
YAN RE QING JIAO NANG
NUAN QI GAO (XIANG JIAO GAO )
HUN YUAN WAN (HUN YUAN DAN )
XIE LI GU CHANG PIAN
XIANG LIAN HUA ZHI PIAN
JIU QI XIN TONG WAN
YAO MO (BA BAO YAO MO )
ZHEN ZHU XIAO JI WAN
GAN MAO JIE RE CHONG JI
JI GU CAO GAN YAN CHONG JI
CHEN XIA LIU JUN ZI WAN
XIAO ER ZHI XIE PIAN
CHANG CHUN YI SHOU GAO
CAO XIANG WEI KANG JIAO NANG
DU LIANG WAN
JIA KANG LING PIAN
YU ZHI PING AN WAN
GU JING BU SHEN WAN
YANG XUE AN SHEN PIAN
SHUANG DAN GAO
KANG SAI LING TANG JIANG
XIAO ER ZHEN BEI SAN
WEI FU NING JIAO NANG
KANG BING DU SHUAN
KUAI WEI PIAN
SHU JIN DIE DA GAO
LIU WEI DI HUANG RUAN JIAO NANG
CHU XUE RE YU FANG PIAN
WEN PI GU CHANG SAN
JIANG TANG NING JIAO NANG
SHANG QING WAN
MA ZONG SHE YAO JIU
BU SHEN YI NAO JIAO NANG
ZHONG JING WEI LING PIAN
QING YIN WAN
YANG YIN QING FEI TANG JIANG
WU JIN PIAN
NING SOU WAN
BI WEN PIAN
XING PI KAI WEI CHONG JI
ER CHEN HE JI
WU XIANG SHANG GAO
SAN LIANG BAN YAO JIU
SHU XIN NING PIAN
ER BAO KE LI
KE LING JIAO NANG
YI QI LIU JUN WAN
ZHONG HUA GAN LING JIAO NANG
YU QUAN WAN
SHEN MAI KE LI
JING JU GAN MAO PIAN
SHUANG HUANG LIAN ZHU SHE YE
XIAO ZHI WAN
LI TONG WAN
RE YAN NING CHONG JI
LIU GAN CHA
CHUAN LONG GU CI PIAN
KANG AI PING WAN
ROU KOU SI SHEN WAN (ROU GUO ZHI XIE WAN )
SHU DAN JIAO NANG
QUAN LU DA BU WAN
SHAN ZHA NEI XIAO WAN
XIE LI XIAO JIAO NANG
XIAO HUO ZHI LI WAN
ZHEN QI FU ZHENG KE LI
YU GAN PIAN
TI NONG SAN
BA ZHEN YI MU GAO
HUANG SHI GAN MAO PIAN
ZI SHEN YU TAI WAN
XUAN YUN NING KE LI
SHEN BEI BEI GUA GAO
WU LI HUI CHUN WAN
XING SU ZHI KE KE LI
YANG WEI SHU JIAO NANG
ZHI KE PIAN
XIAO ER JIN DAN
JIN BU HUAN GAO
BU GU ZHI ZHU SHE YE
GAO LI QING XIN WAN
FU ZI LI ZHONG PIAN
TONG BIAN XIAO CUO JIAO NANG
QIAN LIE HUI CHUN JIAO NANG
BI YUAN WAN
JIAN PI ZI SHENG WAN
YI DAN PIAN
TANG NIAO LING PIAN
XIN LING PIAN
ZHI TONG HUA ZHENG JIAO NANG
MAI AN CHONG JI
LI GAN LONG PIAN
ZHENG SHI NV JIN DAN
SAN QI GUAN XIN NING PIAN
TIAN HE ZHUI FENG GAO
HUO LI SU KOU FU YE
YI TONG SHU ZHU SHE YE
SAN SHE DAN CHUAN BEI GAO
LING ZHI TANG JIANG
BU SHEN BAN LONG PIAN
MING MU DI HUANG WAN
JIE BIAO QING JIN SAN
NING SOU LU
YI SHEN WU FA KOU FU YE
QING GONG CHANG CHUN JIAO NANG
QING HOU LI YAN KE LI
WA WA NING
HAI LONG GE JIE KOU FU YE
ER TONG HUI CHUN WAN
BI YAN QING DU KE LI
XIAO ER XIAO JI HUA CHONG SAN
KUAI YING CHA
NIU HUANG SHE DAN CHUAN BEI SAN
YI MU CAO CHONG JI
SHU GAN PING WEI WAN
SHEN QI JIAN WEI CHONG JI (WEI YAN LING CHONG JI )
XIAO ER HUA TAN WAN
AO TAI LE KE LI
QI BIAN HUI CHUN LE JIAO NANG
HUO LUO XIAO TONG PIAN
FU FANG XI LING JIE DU WAN
SHEN RONG SAN BIAN WAN
GU JIN WAN PIAN
SHEN QI WU JI YANG XUE GAO
TONG JING PIAN
FU FANG LING ZHI CHONG JI
BU SHEN QIANG SHEN PIAN
FU FANG QING DAI WAN
BI YAN LING PIAN
CHUAN BEI PI PA LU
SUN SHANG ZHI TONG GAO
FU FANG BAN MAO JIAO NANG
JING FENG WAN
AO DONG ZHUANG SHEN WAN
LONG FENG BAO JIAO NANG
KE CHUAN SHU PIAN
AN GONG JIANG YA WAN
AN SHEN WAN
ER TONG QI ZHEN WAN
FU ZHENG YANG YIN WAN
JIA WEI TIAN MA JIAO NANG
XIAO MENG YAN GAO
FA HAN JIE RE WAN
JIAN KANG BU SHEN JIU
SHEN RONG WAN
JIANG YA DAI PAO CHA
KE CHUAN JING TANG JIANG
YI ZHI HAO SHANG SHI QU TONG GAO
XIAO HUO LUO PIAN
MING MU YANG GAN WAN
WEN ZHONG ZHEN TONG WAN
WAI GAN FENG SHA PIAN
XING XIAO WAN
XIAO CHUAN GAO
XIAO CUO WAN
MA XING GAN SHI HE JI
SHU YU WAN
QING YAN LI GE WAN
TONG LUO SHENG RU TANG JIANG
YI QI ZHI XUE CHONG JI
MA REN RUN CHANG WAN
FANG FENG TONG SHENG WAN
DIE DA ZHI TONG SAN
XIAO ER KE SOU NING TANG JIANG
DING CHUAN ZHI SOU WAN
YU BIAO WAN
SAN SHE YAO JIU
LEI GONG TENG PIAN
ER TONG KE YE
CHU ZHI SHENG FA PIAN
DU ZHONG YAO JIU
AN SHEN TANG JIANG
XIANG JU GAN MAO KE LI
SHU GAN YI PI KE LI
DA BAI DU JIAO NANG
HUANG QI JIAN WEI GAO
HUO LUO WAN
XIAO KE JIANG TANG PIAN
KAI YU SHU GAN WAN
ZHI ER LING CHONG JI
HU PO DUO MEI WAN
XUE LIAN YAO JIU
JING ZHI WU JIA PI JIU
SANG JU GAN MAO TANG JIANG
SUO JING WAN (SUO JING DAN )
QU TAN ZHI KE CHONG JI
CHAI HU ZHU SHE YE
NIU HUANG JIANG YA JIAO NANG
SANG JIANG GAN MAO PIAN
TONG RU KE LI
WU SHE ZHI YANG WAN
CHANG CHUN BAO WAN
XIN SHENG HUA CHONG JI
MAI LUO TONG
GU LONG JIAO NANG
XI LEI HAN PIAN
QIANG LI DING XUAN PIAN
QING HAO BIE JIA PIAN
ER TONG HUI CHUN KE LI
FENG HUO YAN YAO
YIN XING LU
XIAO TONG TIE GAO
QING RE JIE DU KE LI
LU SI KA WAN
FU FANG ZI SHEN CHONG JI
NIU HUANG QIN HUA WAN
JIN YIN HUA TANG JIANG
XIAO ER XIAO YAN SHUAN
GAN MAO KANG JIAO NANG
SAN QI XUE SHANG NING SAN
WAN LING WU XIANG GAO
YI SHEN LING WAN
ZI KOU WAN
QING RE AN CHUANG WAN
SHEN NONG CHA KE LI
XIAO ER JIAN PI TIE GAO
XIAO ER KANG CHONG JI
FU FANG LE MA HUI KE LI
ZHI SOU PIAN
XIONG JU SHANG QING WAN
NAO LE JING
SHE LIAN CHUAN BEI SAN
YING XIN DAN
GONG MI GAO
ER GAN TUI RE NING KOU FU YE
TIAO JING CU YUN WAN
TIAN MA SHOU WU PIAN
SHI QUAN DA BU PIAN
FU KE DE SHENG WAN
HAN SHI BI PIAN
JIU ZHI DA HUANG WAN
JIANG ZHI LING JIAO NANG
YI DAN YAN HE JI
SHEN SU PIAN
MA YING LONG BA BAO YAN GAO
SHI QUAN DA BU GAO
XIAO CHAI HU TANG WAN
SHEN FU ZHU SHE YE
SAI JIN HUA DU SAN
XING NAO ZAI ZAO JIAO NANG
QING JIANG PIAN
GAN TE LING JIAO NANG
HAI MA BU SHEN WAN
SHU XIN JIANG ZHI PIAN
SHU FENG HUO LUO PIAN
SHENG FA PIAN
YUE JU PIAN
JIE DU JIANG ZHI PIAN
YANG WEI NING JIAO NANG
CHAI HUANG QING RE CHONG JI
YANG SHEN BAO FEI WAN
JIA WEI BA ZHEN YI MU GAO
FU FANG GAN YAN KE LI
ZHEN ZHU BA BAO YAN YAO
GU LOU SHAN DIE DA JIU
RU YI YOU
TIE WA SAN (TIE WA DAN )
ZHI KE PI PA LU
JIAN PI ZENG LI WAN
QU FENG CHU SHI YAO JIU
JIU ZHI QING XIN WAN
JIN GUO YIN
FU FANG PU GONG YING ZHU SHE YE
GUAN XIN DAN SHEN PIAN
LAI YANG LI GAO
FU FANG LIU JU PIAN
SHE XIANG HAI MA ZHUI FENG GAO
JIAN WEI ZHI TONG PIAN
MING MU JI LI WAN
BA DU GAO
SHANG KE DIE DA WAN
JIAN ER SAN
GAN DE LE JIAO NANG
SHI LIN TONG CHONG JI
FU FANG YU XING CAO PIAN
MI ZHI SHU GAN WAN
WEI KE NING (WEI KE NING PIAN )
DONG LING CAO PIAN
CHU TAN ZHI SOU WAN
ZHI KE PI PA TANG JIANG
FU FANG MU JI KE LI
XIAO ER QI FENG SAN
JU HONG HUA TAN WAN
FEI ER SAN
BAO GU HUO LUO WAN
SAN HUANG WAN
WU DI ZHI TONG CHA JI
XIAO ER ZHI SOU JIN DAN (XIAO ER ZHI SOU JIN SAN )
XIAO ER QI PI WAN
YONG SHENG HE E JIAO
SHEN RONG GE JIE BAO SHEN WAN
BU YI JI LI WAN
BU PI XIAO SHI PIAN
NAO DE SHENG PIAN
FENG SHI GUAN JIE YAN WAN
HUO XUE WAN
CHUAN BEI ZHI KE TANG JIANG
XIAN ZHENG ZHEN XIN WAN
JI SHENG WAN YING DING
GU ZHE CUO SHANG JIAO NANG
DAN TIAN JIANG ZHI WAN
XIAO KE PING PIAN
SHAO TANG SHANG GAO
FU FANG YE MA ZHUI TANG JIANG
XIAO ER GAN MAO SAN (BAO BAO GAN MAO SAN )
DA FENG ZI YOU
JIA WEI HUO XIANG ZHENG QI WAN
HUANG DAN GAN YAN WAN
SU KE GAN MAO PIAN
SHANG FENG KE CHA
SHU QI WAN
BAI CAO YOU
SHU FENG DING TONG WAN
MU XIANG FEN QI WAN
BAI FENG YIN
PEN YAN JING KE LI
SHENG MAI JIAO NANG
SAN CENG HUI XIANG WAN
BI YUAN PIAN
GUAN XIN GAO
XIANG GUI HUO XUE GAO
QING RE YANG YIN WAN
RUAN SHI SHANG QING WAN
RU YI DING CHUAN WAN (RU YI DING CHUAN DAN )
XIONG DAN WAN
FU FANG DAN TONG JIAO NANG
QI GUAN YAN XIANG JIAO GAO (KE CHUAN XIANG JIAO GAO )
JIN YIN HUA HE JI
SHU GAN YI PI YE
TOU FENG GAO
XIAO ER FEI RE KE CHUAN KE LI
XIN NAO KANG JIAO NANG
JIA WEI ZUO JIN WAN
YI BA ZHUA
XIAO ER QING RE ZHI KE WAN
HUO XUE ZHEN TONG GAO
XUAN MAI GAN JIE CHONG JI
FU SHU WAN
JIU LONG HUA FENG WAN
FENG HAN GAN MAO NING CHONG JI
NAO SAI TONG WAN
JIE GU QI LI PIAN
LIAN DAN XIAO YAN PIAN
QU FENG SHI GAO
BI YAN QING GAO JI
SHE DAN BAN XIA PIAN
FENG HAN SHUANG LI GUAI PIAN
SAN QI ZHI XUE PIAN
WEI SHU PIAN
LING XIAN DIE DA PIAN
YUAN DU GAN MAO CHONG JI
FANG ZHI BI YAN PIAN
DIE SHANG LING TIE GAO
LV YING GAO
XIANG SHA LIU JUN HE JI
FU SHEN NING PIAN
ZHI KE TAO HUA SAN
KUN BAO WAN
NING XIN BU SHEN WAN
YANG YIN JIANG TANG PIAN
BAO YUAN WAN (BAO YUAN DAN )
CHONG HE SAN
LI DAN ZHI TONG PIAN
QING WEI BAO AN WAN
GUI LIN XI GUA SHUANG
NONG SUO YANG RONG WAN
ZI SHEN JIAN NAO KE LI
QING XIN LIAN ZI YIN
SHE SHANG JIE DU PIAN
YIN XU WEI TONG KE LI
SHUANG HUANG XIAO YAN PIAN
AN YANG JING ZHI GAO
FU YANG CHONG JI
WU ZHI DI XIAN JIN SUI GAO
HUANG JIN BO YAO JIU
MAI LUO NING ZHU SHE YE
ZHUANG XUE PIAN
AN KANG XIN BAO WAN
BI DOU YAN KOU FU YE
FENG SHI BI TONG YAO JIU
HUO XUE SHU JIN DING
XUE HA DA BU SU PIAN
YANG XIN SHI PIAN
YU QUAN PIAN
HAI SHE YAO JIU
QI BAO MEI RAN WAN
DA HUANG XIE HUO SAN
CHANG BAI FU ER CHUN JIAO NANG
YI HE CHUN JIAO NANG
JIE YU AN SHEN CHONG JI
SANG JU GAN MAO SAN
SHEN RONG ZHEN BAO PIAN
SHU ZHI WAN
GUI LONG YAO JIU
QUAN DU ZHONG JIAO NANG
QING RE AN CHUANG PIAN
SHU JIN JIAN YAO WAN
FENG SHI NING YAO JIU
SHI YI QING WEN WAN
LAN WEI XIAO YAN WAN
BA BAO YU SHU WAN (BA BAO YU SHU DAN )
QING RE JIE DU KOU FU YE
QING RE QU SHI CHA
SU ZI JIANG QI WAN
MAI WEI DI HUANG KOU FU YE
SHEN NONG ZHEN TONG GAO
CHUANG ZHUO GAO
HONG HUA ZHU SHE YE
JIU WEI QIANG HUO PIAN
JIU ZHI XIANG FU WAN
NAO LI JING TANG JIANG
DIE DA SUN SHANG WAN
SHEN MAI ZHU SHE YE
GU SONG BAO KE LI
SU XIAO NIU HUANG WAN
CHEN XIANG HUA ZHI WAN
SU XIAO ZHI XIE JIAO NANG
YUN NAN BAI YAO JIAO NANG
SHANG YOU CA JI
QING FEI ZHI KE WAN
NIU HUANG JIE DU WAN
KANG LE BI YAN PIAN
JIN GANG PIAN
YI XIN WAN
XIAO YAN LING PIAN
SHEN RONG DA BU GAO
NIU HUANG ZHI BAO WAN (NIU HUANG ZHI BAO DAN )
YI NIAO SAN
JIAN SHEN XIAO DAO CHONG JI
FENG SHI AN TAI PIAN
YING ER XIAO SHI SAN
JIAN PI KANG ER PIAN
FU GUI FENG SHI GAO
WAI CHA BAI LING DING
WU ZI YAN ZONG PIAN
BU XUE CUI SHENG WAN
QI BAO MEI RAN CHONG JI
JIANG ZHI NING KE LI
PAN LONG QI PIAN
FU FANG ZAO REN JIAO NANG
JIU QIAN XIN JIAO NANG
ER LONG ZUO CI WAN
SHE XIANG HUI YANG GAO
QU JI ZHI ZHU WAN
YI SHEN YANG YUAN HE JI
QING RE LIANG XUE WAN
FU FANG SHI WEI PIAN
ZI GONG DING
ZHI YANG DING
GUAN XIN KANG KE LI
SHEN MEI YANG WEI CHONG JI (WEI YAN KANG CHONG JI )
SAN QI SHANG KE PIAN
ZHI SHAN HUI XIANG WAN
FEI ER GAN JI KE LI
JING SHI LING JIAO NANG
QING LIANG HAN PIAN
XUE LI ZHI KE TANG JIANG
FU KE ZHI XUE LING
HUO XIANG ZHENG QI CHONG JI
XIAO JIN DAN (XIAO JIN WAN )
ZHI BAO LING ZHI JIU
NIU HUANG XIAO YAN PIAN
CHAN HOU BU WAN
JIE ER XIAO YAN HONG YAO GAO
HE GAN LI DAN TANG JIANG
YE LV YOU
LIAN QIAO BAI DU WAN
YAO SHEN GAO
BIAO XU GAN MAO KE LI
YU YE XIAO KE CHONG JI
JIE GENG DONG HUA PIAN
QING YU BI WEN DAN
FU FANG XIA TIAN WU PIAN
FU FANG LONG MA LU WEI YAO PIAN
SHENG XUE TIAO YUAN TANG
QIANG SHEN KOU FU YE
E JIAO SHENG HUA GAO
JIN NIU YAN YAO
QIAN JIN CHA
MU ER SHU JIN WAN
DANG SHEN GU BEN WAN
SANG ZHI GAO
ZHAN JIN HUO XUE SAN
MIAO LING WAN
LIU WEI DI HUANG GAO
ZHI KE PI PA HE JI
SHE DAN BAN XIA SAN
SHI ER WEN JING WAN
SHEN RONG GU BEN HUAN SHAO WAN
TIAO JING ZI MEI WAN
BIN LANG SI XIAO PIAN
KAI XIONG LI QI WAN
XIANG PI SHENG JI GAO
QING GUO ZHI SOU WAN
SHANG SHI ZHEN TONG GAO
REN SHEN JIAN PI WAN
WEI XUE KANG TANG JIANG
FU FANG LUO BU MA CHONG JI
QING GAN CHUAN XIN LIAN PIAN
JING ZHI KE SOU TAN CHUAN WAN (QI GUAN YAN KE SOU TAN CHUAN WAN )
WEI SHENG BAO WAN (WEI SHENG BAO DAN )
ZHANG YAN MING PIAN
LONG NAO AN SHEN WAN
SHU GAN LI QI WAN
XIAO ER QING JIE CHONG JI
SI JI QING PIAN
BA ZHENG HE JI
YAN YAN PIAN
LAO NIAN KE CHUAN PIAN
WU WEI ZI TANG JIANG
XIAO JI SHUN QI WAN
LI DAN SHI KE LI
KANG FU RUAN GAO
GUI PI PIAN
HUA ZHI SHUAN
LV XUE JIAO NANG
HUO XUE YING TONG WAN
YIN LIAN QING GAN HE JI
XIONG DAN ZHI CHUANG GAO
XIN NAO JING PIAN
JIAN XIN PIAN
HUA TUO FENG TONG BAO JIAO NANG
KAI WEI LI PI WAN
ZHI MI LING SHUAN
XIAO YING WU HAI WAN
REN SHEN YANG RONG GAO
QU FENG SHE JIU
DIE DA ZHEN TONG GAO
DANG DI LING
YI PI XIAO SHI PIAN
SHOU XING BU ZHI
SHAO XING DA BU JIU
FEI ZI FEN
SAI WEI AN JIAO NANG
JI XUE TENG PIAN
FU FANG XIAN LING PI JIU
DAN SUAN ZHI KE PIAN
XIANG SHA LIU JUN WAN
FU FANG LU SHEN GAO
QUAN SHEN PIAN (ZI SHEN PIAN )
DANG GUI JI SHENG ZHU SHE YE
SUN SHANG GU YAO GAO
FU FANG NAN BAN LAN GEN PIAN
BAN XIA TIAN MA WAN
YI SUI CHONG JI
LING QIAO JIE DU PIAN
SHUANG HU ZHONG TONG NING
GUI SHE JIU
CHAN LING WAN (CHAN LING DAN )
LI NAO XIN JIAO NANG
BAO HE WAN
TONG REN NIU HUANG QING XIN WAN
FU FANG YE JU GAN MAO KE LI
WEI FU KE LI
GU CI PING PIAN
YANG XUE TUI RE WAN
NAN BAN LAN GEN CHONG JI
KUN SHUN WAN
TAN CHUAN BAN XIA KE LI
PAI SHI KE LI
CHUAN BEI ZHI KE LU
GAN SHEN ZI
PI FU BING XUE DU WAN
GU LOU SHAN DIE DA WAN
YU JIN YIN XIE PIAN
QI XIANG ZHI TONG WAN
BAO TONG HUA TAN WAN
ZHAN JIANG SHE YAO
FU FANG DU ZHONG PIAN (DONG ZHONG JIANG YA PIAN )
FU FANG ZHEN ZHU AN CHUANG PIAN
ZHI ER LING GAO ZI
RONG XUE BU NAO YE
JIE DU SHENG JI GAO
TIAN QI BU WAN (SAN QI BU XUE WAN )
QING JIN ZHI SOU HUA TAN WAN
DU JIAO GAO
LONG DAN XIE GAN WAN
TE LING YAN YAO
YU ZHU GAO LING JIU
ZHOU SHI HUI SHENG WAN
LUO BU MA YE PIAN
XIE LI NING PIAN
QING RE LI DAN CHONG JI
SHUI LU ER WEI WAN
QIU SHUI JIAN PI SAN
QUAN ZHOU BAI CAO QU
XIAO YAO KE LI
GAN HE CHA
BA BAO SAN
LIU WEI DI HUANG WAN
BAO GU MU GUA JIU
KUI YANG JIAO NANG
SHEN QI WU WEI ZI TANG JIANG
GUI FU DI HUANG WAN
JIAN NAO BU SHEN WAN
SHEN GUI LI ZHONG WAN
MU GUA PIAN
FENG TONG WAN
TIAN MA TOU FENG LING JIAO NANG
ZHI XIE BAO TONG CHONG JI
XIN FANG BI YAN JIAO NANG
CHUAN BEI MO JIAO NANG
NEI XIAO LUO LI PIAN
HU GAN NING PIAN
QI GUAN YAN WAN
BAO XIN PIAN
HUANG LIAN QING WEI WAN
ZUAN SHAN FENG TANG JIANG
XIAO ER JI JING SAN
YI GAN JIE DU JIAO NANG
BAO TAI WU YOU PIAN
SHANG KE BA LI SAN
XIAO JI HUA CHONG SAN
FU FANG PI PA ZHI KE CHONG JI
DING XIN WAN
YIN XU WEI TONG PIAN
HU PO HUA TAN ZHEN JING WAN
ZHEN HUANG AN GONG PIAN
WEI TAI PING JIAO NANG
FU FANG XUE LIAN JIAO NANG
WU JIN ZHI TONG WAN
BAI RONG ZHI KE TANG JIANG
FU FANG TIAN MA KE LI
ZHUANG YAO XIAO TONG YE
BAI KE JING TANG JIANG
MI LIAN CHUAN BEI PI PA GAO
KUAN XIONG SHU QI HUA ZHI WAN
DI ER YOU
AN SHEN BAO KE LI
ZHENG GU SHUI
TIAN MENG KOU FU YE
YI QI YANG XUE KOU FU YE
ZHI SOU QING GUO WAN
GAN MAO JIE BIAO WAN
ZI BU JIAN SHEN WAN
REN SHEN LU RONG WAN
JIE NUE QI BAO WAN
JU MING JIANG YA PIAN
LIU JUN ZI WAN
SHEN LING BAI ZHU JIAO NANG
ZHUI FENG TOU GU WAN
HOU TONG PIAN
HUI CHUN JIU
FU FANG SHOU WU DI HUANG WAN
SHEN RONG SAN SHEN SAN
YE JU HUA SHUAN
TUI ZHANG YAN GAO
XIONG JU SHANG QING PIAN
FU FANG YI SANG JU GAN MAO PIAN
XIAO ER GAN MAO NING TANG JIANG
SHANG SHI QU TONG GAO
FU ZI E JIAO
YI NAO JIAO NANG
SAN QI SHANG KE SAN
SHAO YANG GAN MAO CHONG JI
CI HANG WAN
SHEN RONG BAO TAI WAN
TAI HE MIAO LING WAN (TAI HE MIAO LING DAN )
SHAO SHANG FU KANG YE
QIANG LI GAN MAO PIAN
LIU WEI WAN
ZHI QI GUAN YAN PIAN
GU HAI SHENG PIAN
XING NAO NIU HUANG QING XIN PIAN
XIAO ER JING FENG QI LI SAN
REN SHEN TIAN MA YAO JIU
SHEN RONG SAN QI BU XUE PIAN
ZHI SOU DING CHUAN WAN
GUI SHAO ZHEN XIAN PIAN
HUO LUO JIAN SHEN YE
LI XIN WAN
YAO JIU WAN
CHEN XIANG QU
SHENG MAI KE LI (DANG SHEN FANG )
SHENG MAO WU SHI CHA
SHEN RONG SAN QI JIU
RE KE PING ZHU SHE YE
TIAO JING YANG XUE WAN
FENG SHI JIU
BAO YING ZHEN JING WAN
JI SHENG ZHUI FENG YE
XIAO ER ZHI SOU JIN WAN
TONG QIAO BI YAN PIAN
XING NAO JIANG YA WAN
SHOU WU BU SHEN JIU
XIAO YAO HE JI
CHUAN XIONG CHA TIAO DAI PAO JI
ER XIAN GAO
SHE XIANG BA SHI GAO
BI YAN TANG JIANG
LIAO YUAN QI LI SAN
SAN QI DAN SHEN KE LI
XIAO BAI DU GAO
GUI PI YE
YUN FU JIN HUA PIAN
ZHUANG YUAN WAN
HAN CHUAN GAO YAO
WU REN RUN CHANG WAN
SAN BAI CAO GAN YAN TANG JIANG
SHEN RONG SAN SHEN JIAO NANG
CHUAN BEI ZHI SOU HE JI
XIAO SHI JIAN PI WAN
LING ZHI KE LI
YAN HOU XIAO YAN WAN
JIAN BAO LING PIAN
KANG YUAN KE LI
QING WEI HE ZHONG WAN
FENG SHI HAN TONG PIAN
WEI TONG PING JIAO NANG
YU LU BAO FEI WAN
ZHI KE PING CHUAN TANG JIANG
ER KANG NING
KE YANG MIN XU
RE DU PING KE LI
HAI MA DUO BIAN WAN
GE BANG HE JI
JIA WEI YIN QIAO PIAN
JIU BAO WAN (JIU BAO DAN )
SHU TAI WAN
DAN ZHI XIAO YAO PIAN
FU YAN LING JIAO NANG
AN SHEN JIAO NANG
XIAO ER DAO CHI PIAN
JI SHENG JU HE WAN
JIU ZHI XI XIAN CAO YAO JIU
ER MU NING SOU WAN
DU ZHONG CHONG JI
XIAO ER JIE GAN PIAN
CHAN FU AN KOU FU YE
SAN FENG NING SOU TANG JIANG
CHUAN XIONG CHA TIAO PIAN
SHAN ZHA TIAO ZHONG WAN
NING SHEN LING CHONG JI
GAN MAO RUAN JIAO NANG
JIU LI WAN (JIU LI DAN )
YI GAN GAO
WU BI SHAN YAO WAN
BAO ER NING TANG JIANG
XIAO ER LIANG YOU SAN
MO JIA QING NING WAN
LING YUAN WAN YING CHA
GU JIN WAN JIAO NANG
KUAN XIONG LI GE WAN
MING MU SHANG QING PIAN
XIAO LUO XIA KU CAO GAO
SI SHI GAN HE CHA
QING JIN ZHI SOU XI GUA GAO
SHE XIANG ZHI CHUANG SHUAN
SHE DAN CHUAN BEI JIAO NANG
SHA QI SAN
JU LAN KANG LIU GAN PIAN
FU FANG DANG SHEN PIAN (GUAN SHEN PIAN )
NAO LI QING PIAN
SHANG KE DIE DA PIAN
HUI TIAN ZAI ZAO WAN
XIAO ER ZHI SOU TANG JIANG
XIANG SU TIAO WEI PIAN
BAO ZHEN GAO
GAN MAO JIE TONG SAN (SHANG FENG SAN )
WU JIA SHEN GE JIE JING
REN SHEN GU BEN WAN
YAN YAN HAN PIAN
KUAN XIONG QI WU JI
XIAO ER JING AN WAN
JIAN ER GAO
TIE DI WAN
KE CHUAN GAO
TAN KE QING PIAN
KAI WEI JIAN PI WAN
QI SHE FENG SHI JIU
GAO XUE YA SU JIANG WAN
FU FANG LI GAO
XIAO ZHONG TONG CU GAO
SAN HUANG PIAN
TIAO GU PIAN
MEI WENG TUI RE PIAN
XIAO ER QI XING CHA TANG JIANG
JIAN MIN YAN HOU PIAN
XIAO JI WAN
SUN SHANG SU XIAO ZHI TONG QI WU JI
JI GAN TUI HUANG JIAO NANG
AN LE PIAN
SHEN YAN PIAN
WEI KANG LING JIAO NANG
JIANG YA PIAN
HUI CHUN RU YI JIAO NANG
HUO XIANG QU SHU SHUI
YAO TENG WAN
GUI ZHI FU LING WAN
FEI LONG DUO MING WAN (FEI LONG DUO MING WAN )
TAN YIN WAN
QIAN XI PIAN
YIN HUA GAN MAO CHONG JI
JIN SANG SAN JIE WAN
MIAN AN NING KOU FU YE
HUA ZHUO QING SHEN KE LI
SANG MA WAN
YANG CHUN YU YE
SI JI SAN HUANG WAN
LI YAN JIE DU KE LI
XU HAN WEI TONG KE LI
HUO XUE JIE DU WAN
YIN QIAO JIE DU YE
GU JIN WAN
FU FANG HAI SHE DING
FU FANG JING JIE XUN XI JI
XI JIAO HUA DU WAN (XI JIAO HUA DU DAN )
QIN HUA SHANG QING PIAN
NIAN MO KUI YANG SAN
BAO XIN NING JIAO NANG
GONG YAN PING PIAN
DAN SHEN GAO
JING WU KE LI
JIE HE LING PIAN
JIAN SHEN TANG JIANG
LU JIN ZHUANG GU JIU
SHENG ER FA TANG JIANG
QIN HUA SHANG QING WAN
XIAO ER QING FEI WAN
GAN LU XIAO KE JIAO NANG
XIAO ER XIAO SHI JIAN WEI WAN
XIAO ER ZENG SHI PIAN
RU YI DING CHUAN PIAN
XING SU ER CHEN WAN
BING SHUANG FEI ZI FEN
BA ZHEN YI MU PIAN
ZHI SHANG XIAO YU WAN
XIAO ER XIE XIE TING KE LI
CHANG WEI SHI JIAO NANG
DONG CHUANG XIAO DING
FU FANG WU WEI ZI DING
XIN KE SHU JIAO NANG
ZHEN ZHU WEI AN WAN
AN ER MIAN TANG JIANG
JIU XIN JIN WAN
JIAN BU ZHUANG GU WAN
YI MU CAO PIAN
DA WEI CHONG JI
BAI BU ZENG LI WAN
WU YAN JIU TIAO
GUAN MAI TONG PIAN
FENG SHI FU YIN WAN
HE CHE BU WAN
SHU FENG SAN RE JIAO NANG
FU FANG LONG DAN DING
HOU TONG LING PIAN
ZI SHEN WAN
JIU HUA ZHI CHUANG SHUAN
XI LING DAN (WAN )
FU FANG DA QING YE KE LI
TIAN HUANG HOU ZAO SAN
REN SHEN JIAN PI PIAN
BU SHEN YI JING JIU
QING NING WAN
SHEN LU GAO
GONG XUE TING KE LI
JIE GU LING TIE GAO
JIE HE WAN (GUI LONG WAN )
FU NING SHUAN
SHEN SHU CHONG JI
ZHANG YI SAN
JING ZHI YIN QIAO JIE DU PIAN
CAN JIAN YAN YAO
HAI MA SAN SHEN WAN
QING GAN WAN
CHUAN BEI YIN ER TANG JIANG
ZHEN XIN AN SHEN WAN
SI FANG WEI JIAO NANG
YU LONG YOU
QING GAN PIAN
FU FANG FU FANG TENG HE JI
DIE DA PIAN
HUO XIANG ZHENG QI HE JI
LING QIAO JIE DU WAN
XI HUANG JIAO NANG
TIAO JING ZHONG ZI WAN
RU JI LING KE LI
BU TIAN LING PIAN
XIAO ER KE CHUAN CHONG JI
SAN HAN HUO LUO WAN
XIAO ER HUI CHUN WAN
XIAO ER ZHI XIAO LING PIAN
SHAN JI DA BU JIU
DENG ZHAN XI XIN ZHU SHE YE
FENG SHI YE
ZHI XUE WAN
XIAO CHUAN PIAN
HUAN SHAO JIAO NANG
CHEN XIANG SHU YU WAN
FU FANG NAN BAN LAN GEN CHONG JI
DAN JIA PIAN
XUAN YUN NING PIAN
TIAN QI DIE DA WAN
NIU HUANG NING GONG PIAN
ZHEN QI FU ZHENG JIAO NANG
JI XUE TENG KE LI
SHANG KE JIE GU PIAN
TIAN MA XUAN YUN NING HE JI
BU ZHONG YI QI GAO
ZHONG JIE FENG PIAN
XIAO ER ZHEN JING WAN
GAN MAO QING PIAN
XIAO SHI HUA TAN WAN
JIAN SHEN YAO JIU
NUAN GONG YUN ZI WAN
JIU JI SAN
SHENG JIANG XIE XIN PIAN
RUN FEI HUA TAN WAN (JI MING WAN )
LUO FU SHAN FENG SHI GAO YAO
YU JIN FANG PIAN
SOU FENG SHUN QI WAN
SHEN RONG ZHUANG GU WAN
WEI XUE NING CHONG JI
AN TAI WAN
HUO LI YUAN PIAN
LAO KOU WAN
JIAO ZHA HUA ZHI WAN
ZHI YAN XIAO KE LI
YUN NAN BAI YAO
WEI DA KANG GAO
CHAI HUANG CHONG JI
KANG FU LING SHUAN
ZHU SHA AN SHEN WAN
GAN SHU LE CHONG JI
TIAN MA GOU TENG KE LI
YU XING CAO ZHU SHE YE
BAN XIA LU CHONG JI
CANG YI DI BI YOU
FU FANG MAN SHAN HONG TANG JIANG
XI JIAO DI HUANG WAN
HOU TONG JIE DU WAN
YI GAN NING KE LI
JIU WEI QIANG HUO KE LI
TU XIE DU TONG JIAO NANG
WEI YAN KANG JIAO NANG
GUI ZHI HE JI
TONG REN AN SHEN WAN (ZHU SHA AN SHEN WAN )
FU FANG DA QING YE HE JI
SHE XIANG XIN NAO LE PIAN
XIAO ER BAI BEI ZHI KE TANG JIANG
BAO HE PIAN
JU HE SHAN QI WAN
BI SHU SHI PIAN
JIAN QU
HOU TONG WAN
FENG SHI LING XIAN YE
FU FANG GONG YING PIAN
ZHONG JIE FENG ZHU SHE YE
XIAO SHUAN ZAI ZAO WAN
LONG SHI BU SHEN JIU
QING LIU SAN
WU JI WAN
TIAO JING BAI DAI WAN
KUI YANG LING JIAO NANG
NIU HUANG QING HUO WAN
QU FENG SU HE WAN
NING SHEN WAN
CHUAN BEI BAN XIA YE
JU HONG LI GAO
ZHI CHUANG ZHI XUE WAN
FEI AN PIAN
FENG HAN GAN MAO CHONG JI
JU HONG TAN KE JIAN GAO
LING ZHI GUI YUAN JIU
REN SHEN YI MU WAN
SHEN SU XUAN FEI WAN
ER XIAN KOU FU YE
SHANG TONG NING PIAN
FU FANG BEI MU SAN
SHEN QI BO LI KANG PIAN
KAI YU SHUN QI WAN
NIAO DU LING GUAN CHANG YE
QIANG LI NAO XIN KANG KOU FU YE
XIAO ER BAI RI KE SAN
SANG JIANG GAN MAO ZHU SHE YE
ZHONG JING WEI LING WAN
GUI MA ZHI TONG GAO
JIANG YA BI FENG PIAN
YIN CHEN WU LING TANG JIANG
YAN GUO ZHI KE YE
FU NING KANG PIAN
SHU XIN CHONG JI
SHE XIANG JIE GU JIAO NANG
XIAO ER ZHI XIE AN CHONG JI
SHI HU MING MU WAN
QUAN JI BA DU GAO
FU FANG YAN LIAN PIAN
BA JI KOU FU YE
GUAN XIN AN KOU FU YE
NANG CHONG WAN
JIAN PI TANG JIANG
HUI SHENG DI YI SAN (HUI SHENG DI YI DAN )
YA TONG YAO SHUI
ZHI TE JIA PIAN
NAO LING PIAN
SHE XIANG HUO XUE HUA YU GAO
E MAO GUAN YAN YAO
QUAN LU WAN
KANG FU XIAO YAN SHUAN
XIA RU YONG QUAN SAN
LING YANG QING FEI SAN
WU JUN ZHI DAN PIAN
SHE GAN KANG BING DU ZHU SHE YE
GU HAN YANG SHENG JING
JING ZHI HOU SAN ZAO
QING YAN YI HUO WAN
GAN FU CHONG JI
FU NV YANG XUE WAN
SHENG HUA HONG HEI WAN
QING XIN NIU HUANG PIAN
GAN YAN LING ZHU SHE YE
YI KANG WAN
XIAO ER ZENG SHI WAN
AN YANG GAO YAO
WEI SHENG WAN
YIN BAI GAN YAN CHONG JI
BAO JI KOU FU YE
HUANG LIAN SHANG QING PIAN
ZHI SOU QING GUO PIAN
DING CHEN TOU GE WAN
CHEN XIANG SHU QI WAN
KANG LAO WAN
DIAO JIN YAO
JIE GU PIAN
FU PU GAN MAO JIAO NANG
YI LI ZHU
JIAN GU XIAO SHI PIAN
GAN MAO YAN KE LING TANG JIANG
YIN QIAO SAN
XIAN FANG HUO MING PIAN
XIN AN NING PIAN
HUA HONG PIAN
XIAO SHI JIAN ER TANG JIANG
FU KE TIAO JING PIAN
SHEN BAO HE JI (SHEN BAO )
TONG XUAN LI FEI CHONG JI (SHANG FENG KE SOU CHONG JI )
JIN YI ZHI BAO DING
TIAN MA ZHUI FENG GAO
BA ZHEN YE
CHANG CHENG ZHI KE CHUAN TANG JIANG
NIU HUANG QING NAO WAN
DIAN SHE WAN (MEI HUA DIAN SHE DAN )
QING SHEN YIN CHONG JI
FU KE YANG KUN WAN
YING ER PING
SHENG FA WAN
NV JIN PIAN
WEI TIAN MEI JIANG TANG CHA
SHEN SHE HUO LUO WAN
XIAO YAN LI DAN PIAN
JIN FO JIU
SHANG SHI BAO ZHEN GAO
ZHI BAI DI HUANG WAN
FU FANG YUAN HU ZHI TONG PIAN
BEI LING SAN
BA ZHEN DAI PAO CHA
MU GUA WAN
SU KE GAN MAO JIAO NANG
JIA WEI YI MU CAO GAO
HUA MO YAN KE LI
SHEN SAN QI SHANG YAO SAN
WU XI SHANG YAO
ZHI MI FU LING WAN
BU SHEN YI NAO PIAN
YAO ZHI GUI LING GAO
YAO ZHUI BI TONG WAN
BAI PU HUANG PIAN
ZHUANG YANG CHUN JIAO NANG
MAN ZHI ZI HONG WAN
GU BEN YAN LING WAN (GU BEN YAN LING DAN )
QIANG XIN WAN
WEI NING SAN (XIN KOU TONG YAO )
SAN WU JIAO WAN
TIAN SHUI SAN
BAN LAN DA QING KE LI
ZHI LI PIAN
YUN NAN HONG YAO SAN
HUA DU DAN (WAN )
QIANG JIN YING XIONG WAN
WEI LING CHONG JI
LIU WEI DI HUANG PIAN
SAN FENG HUO LUO WAN
XIE BAI WAN
JIAN ER LE CHONG JI
DANG SHI PIAN
SHU GAN BAO KUN WAN
GU SHEN SHENG FA WAN
FU FANG DA QING YE SHUAN
SHU XIN TANG JIANG
WEN WEI SHU JIAO NANG
YI SHEN BU GU YE
SHA GUO WAN
FU KE BAI DAI GAO
FU FANG HUANG LIAN SU PIAN
FU FANG ZAO FAN WAN
CHUAN SHAN LONG ZHU SHE YE
SHE XIANG QU FENG SHI GAO
MAI WEI DI HUANG PIAN
ZHUI FENG GAO
TONG MAI LING PIAN
FU ZI LI ZHONG WAN
ZHU ZHU BAO YING SAN (ZHU PO BAO YING DAN )
WU JIN WAN
CHUN CHI QING WEI WAN
FENG SHI SHENG YAO JIAO NANG
QU FENG SHI ZHI TONG SAN
XIAO ER SHU GAN NING TANG JIANG
QI TONG WAN
DU HUO JI SHENG HE JI
GENG NIAN SHU PIAN
ZI BU SHUI YA HE JI
CHEN XIANG LI QI WAN (CHEN XIANG SI BAO WAN )
BU ZHONG YI QI WAN
NING KUN WAN
HUI CHUN DAN
SHAN LONG YAO JIU
XIAO ER QI ZHEN PIAN
SHA YAO CHAN SU WAN
XIANG LIAN HUA ZHI WAN
YI NAO NING PIAN
TIAO JING ZHI BAO WAN
FENG SHANG ZHI TONG GAO
JIANG FENG WAN
JIN YI WAN YING WAN
NAN KANG PIAN
SAN JIE LING JIAO NANG
GOU QI YAO JIU
ZHI KE NING SOU JIAO NANG
YIN JU QING JIE PIAN
ZHI BAO SAN BIAN JING
BAO AN WAN LING DAN (BAO AN WAN LING WAN )
SHENG JI SAN
BAI HU HE JI
CHUANG SHANG SAN
FU TU WAN
XIAO ER NIU HUANG QING FEI PIAN
LUO HUANG JIANG YA PIAN
TONG QIAO YI XIN WAN
XIN QIN CHONG JI
KUAN ZHONG SHUN QI WAN
DANG GUI NAN ZAO KE LI
SHUANG XIANG PAI SHI KE LI
JIAN SHEN PIAN
DA FENG WAN
BU SHEN YI JING WAN
YU SHANG LING JIAO NANG
HOU SHU KOU HAN PIAN
AN SHEN BU QI WAN
CHUAN BEI QING FEI TANG JIANG (CHUAN BEI QING FEI LU )
QIAN JIN BAO YUN WAN
JIAN PI BA ZHEN GAO
MU RU DUO KE LI
TONG REN WU JI BAI FENG WAN
XIE LI BAO TONG WAN
WAI GAN PING AN CHA
HE LUO SHU GAN PIAN
ER LONG TONG QIAO WAN
SU HE WAN
YI XUE GAO
SHI ZHEN SAN
QIU ZAO GAN MAO KE LI
CHAN HOU YI MU WAN
LUO BU MA YE CHONG JI
SAN QI MI JING KOU FU YE
FU FANG LING JIAO JIANG YA PIAN
YING ER SU
TONG BAO LE PIAN
XIAO ER ZHI XIE LING JIAO NANG
FU FANG GE JIE KOU FU YE
GAN YOU JIAO NANG
KANG ER LING KE LI
QING RE JIE DU ZHU SHE YE
YI SHOU DA BU JIU
AN SHEN YANG XIN WAN
SHE DAN BEI MU SAN
SI SHEN PIAN
BA JI BU JIU
ZHONG MAN FEN XIAO WAN
HU GAN PIAN
GAN MAO KE SOU CHONG JI
CONG RONG BU SHEN WAN
HAI LONG JIAO
SHE XIANG NIU HUANG WAN
XIA SANG JU KE LI
FU FANG YANG JIAO PIAN
GAN SHEN GAO
CHI TONG XIAO YAN LING CHONG JI
FU KE HUI SHENG WAN
BIAO SHI GAN MAO KE LI
XI LING PIAN
DONG QING BU ZHI
FU FANG TU JIN PI DING
JIAN PI YANG WEI KE LI
YAN JIAN NING PIAN
KE TONG DING
XIAO ER TUI RE KOU FU YE
SANG JU YIN QIAO SAN
QING XIN MING MU SHANG QING WAN
SHA CHONG WAN
YI FEI JIAO NANG
CHANG CHUN YAO JIU
AN YANG HU GU YAO JIU
XIAO YAN SHENG JI GAO (YU HONG GAO )
WU SHI CHA
FU FANG GAN MAO LING PIAN
NV BAO JIAO NANG
DA HUO LUO WAN
FU FANG E JIAO KE LI
GU ZHENG WAN
NAO LI BAO WAN
SHUI LU ER WEI PIAN
HOU SHU NING PIAN
MAI WEI DI HUANG WAN
NING SHEN BU XIN PIAN
NAO LING SU JIAO NANG
PI SHEN SHUANG BU WAN
KAI XIONG XIAO SHI PIAN
YUN NAN BAI YAO PIAN
XI HUANG WAN
YI GAN FU ZHENG JIAO NANG
JI MING WAN
JIAN SHEN NING PIAN
SHU JIN DING TONG PIAN
SHEN LING BAI ZHU KE LI
NEI BU YANG RONG WAN
REN SHEN DANG GUI KE LI
MEI LING WAN
SHU YU JIU BAO WAN
DAN SHEN PIAN
JU HUA CHA TIAO SAN
WU HUA CHA KE LI
QING YAN PIAN (QING YIN PIAN )
WEN LIU SAN
KAI YU LAO KOU WAN
RU KANG PIAN
ZHONG JIE FENG JIN GAO
DENG ZHAN HUA KE LI
ZENG LI ZAI SHENG WAN
FU KE YANG RONG WAN
XIAO SHUAN KOU FU YE
SHUI PENG GAO
TONG JING LING KE LI
XIANG SHA PING WEI WAN
FU FANG SHOU WU BU YE
XIAO ER HU LU SAN
DI TAN WAN
ZHEN ZHU LING ZHI PIAN (FU FANG LING ZHI PIAN )
JIAN ER XIAO SHI KOU FU YE
XIAN LE XIONG JIAO NANG
YOU FU NING JIAO NANG
GUAN JIE ZHEN TONG GAO
JIN SANG KAI YIN WAN
HAN CHUAN WAN
DAN SHEN CHONG JI
QING RE WAN
JIE SHI TONG CHA (YU SHI CHA )
QING YI LI DAN CHONG JI
YI PI ZHUANG SHEN SAN
CHANG CHUN HONG YAO PIAN
FU FANG HONG GEN CAO PIAN
DONG LING CAO TANG JIANG
HUO XIN WAN
ZHI JIN GAN WAN
WANG SHI BAO CHI WAN
SHEN SHUAI NING JIAO NANG
YE GE WAN
BA BAO ZHI HONG WAN
YUN NAN BAI YAO GAO
YI SHEN WAN
FU KE ZHI DAI PIAN
GUI SHAO LIU JUN WAN
JIAN PI PIAN
PI WEI SHU WAN
FU FANG YI MU CAO GAO (AN KUN YI MU CAO GAO )
TAN KE JING PIAN
FU FANG PI PA YE GAO
SHEN XI DAN (JIE DU QING XIN WAN )
YI WEI KOU FU YE
QI ZAO CHONG JI
SHEN GUI TIAO JING WAN
YU GAN ZI HOU PIAN
SHENG XUE BAO KE LI
JIA WEI SI XIAO WAN
BI TONG WAN
JIA WEI HUO XIANG ZHENG QI WAN (HUO XIANG ZHENG QI WAN )
QI JU DI HUANG KOU FU YE
JIN JIE PIAN
GAN MAO QING JIAO NANG
YUN NAN SHE YAO
FU LE CHONG JI
YIN QIAO DAI PAO JI
YANG RONG WAN
WAI YONG WU DI GAO
JIAN PI ZHUANG YAO YAO JIU (SHI ER HONG YAO JIU )
YIN CHAI KE LI
MI NIAO NING KE LI
SHI QUAN DA BU WAN
QU FENG SHENG SHI JIU
FU SHOU JIAO NANG
XIAO ER FEI YAN SAN
CHUAN BEI LI TANG JIANG
HOU TONG LING CHONG JI
ZAN HUA LU RONG WAN
GAN LAN JING CHONG JI
JIAN PI WAN
GUI JIA SAN
CU ZHI XIANG FU WAN
YING ER BAO FEI NING JIAO NANG
JI ZHONG DING
XIAO ER HUA ZHI SAN
FU FANG CHAN SU GAO
KANG YAN TUI RE PIAN
XIN SHU WAN
GAN KANG KE LI
SHE XIANG QI YING WAN
FU KE BAI DAI PIAN
MEI SU CHONG JI
QING HUO PIAN
KANG SHUAI FU CHUN PIAN
YU QUAN SAN
WEI TONG WAN
XIAN RONG ZHUANG YANG KOU FU YE (XIAN RONG ZHUANG YANG JING)
SHAO LIN FENG SHI DIE DA GAO
BU SHEN WAN
ZHENG XIN JIANG ZHI PIAN
LING YANG QING FEI KE LI
JIAN PI CHONG JI
SHE XIANG FENG SHI JIAO NANG
YE NIAO NING WAN
LI JIA SHOU PIAN
QING RE LING KE LI
DI GU PI LU
CHANG WEI NING PIAN
SHI HUI WAN
CI WU JIA ZHU SHE YE
YAN KE NING PIAN
XIANG SHA YANG WEI KE LI
ER DING CHONG JI
XIAO CHUAN NING PIAN
SHE XIANG SAN MIAO GAO
BAN BEI WAN
YU JIN FANG JIAO NANG
CANG E BI YAN PIAN
SUO QUAN WAN
KE CHUAN SHUN WAN
WEN WEI SHU KE LI
ZHEN HUANG WEI PIAN
SAN QI XUE SHANG NING JIAO NANG
BEI MU ER DONG GAO
WU MEI WAN
SHENG MAI TANG JIANG (DANG SHEN FANG )
XIAO ER XI SHI TANG JIANG
REN SHEN WU WEI ZI CHONG JI
FU MING PIAN
XIAO ER TONG DING
SHEN LING BAI ZHU WAN
HUO XIANG ZHENG QI WAN
BAI LING PIAN
QIAN LIE SHU LE KE LI
MAI JUN AN PIAN
XUE SHUAN
