# Supplementary material for: Screening of Hub Genes and Therapeutic Drugs in Cervical Cancer Using Integrated Bioinformatics Analysis
Source: J Cancer. 2025 Jan 1;16(1):92–109. doi: 10.7150/jca.87027 (PMC11660142; doi:10.7150/jca.87027)
Supplement: Supplementary file 1 — Supplementary figure and tables. [file jcav16p0092s1.zip › supplementary material/Supplementary Table S2.xlsx]

## Sheet: Sheet1
Supplementary Table S2 Frequency and ranking of traditional Chinese medicines for cervical cancer
Chinese herbs	Frequency
gan cao	983
dang gui	847
fu ling	695
chen pi	601
bing pian	530
chuan xiong	519
bai shu	513
bai shao	462
huang qi	446
shu di huang	437
da huang	392
mu xiang	388
jie geng	382
dang can	356
di huang	351
xiang fu	329
bai zhi	328
hong hua	328
fang feng	326
shan yao	324
ren can	304
huang shi	303
mai dong	287
wu wei zi	286
rou gui	285
shan zha	272
ru xiang	259
niu xi	253
zhu sha	246
dan can	243
ma huang	241
qiang huo	239
ku xing ren	236
gou qi zi	235
mei yao	235
bao he	232
chi shao	232
hou pu	228
sha ren	227
zhi gan cao	221
huang lian	220
zhi zi	218
zhi ke	216
cang shu	209
chai hu	205
niu huang	197
san qi	196
xuan can	194
she xiang	193
dong zhong	188
tu si zi	187
lian qiao	186
jin yin hua	183
ze xie	180
mu dan pi	178
mai ya	176
liu shen qu	174
yan hu suo	173
huang bai	170
bao he nao	168
xu dong	164
gui zhi	163
yuan zhi	160
yin yang huo	158
xi xin	157
shi gao	156
dong huo	155
zhi he shou wu	145
ge gen	144
ban xia	141
chuan bei mu	139
da zao	139
guang huo xiang	138
zi su ye	138
ding xiang	137
zhen zhu	136
qing pi	134
chen xiang	131
lu rong	130
tian hua fen	130
xiong huang	130
zhi mu	130
jing jie	129
fu zi	128
mu gua	127
tian ma	127
yu jin	127
bing lang	124
bu gu zhi	124
hu po	122
tao ren	121
gan jiang	119
rou cong rong	119
zhang nao	119
jiang can	118
zhi huang shi	114
zhi shi	112
wei ling xian	111
qian hu	110
shi chang pu	110
e zhu	108
wu yao	107
ju hua	106
xue jie	106
dan nan xing	105
nv zhen zi	104
a jiao	103
quan xie	101
dou kou	99
ban lan gen	98
shui niu jiao	97
suan zao ren	96
gu sui bu	93
ji xue teng	93
bai bu	91
gou teng	91
san leng	91
sang bai pi	91
di long	90
sheng jiang	90
shan zhu yu	89
yi mu cao	89
chuan wu	86
cao wu	84
huang jing	84
tuan zhu huang	84
zhe bei mu	83
zhi chuan wu	82
hong can	80
qin jiu	80
tian dong	80
ma qian zi	78
pu gong ying	78
fa ban xia	76
xiao xiang hui	76
zhi cao wu	74
peng sha	73
che qian zi	72
tu bie chong	72
yin chen	72
gou ji	71
hua shi	71
yi yi ren	71
bao he you	70
he shou wu	69
niu pang zi	69
ba ji tian	68
chan tui	67
ling yang jiao	67
sang ji sheng	67
ai ye	66
chan su	66
chuan niu xi	66
wu ling zhi	66
suo yang	65
lai fu zi	64
qing dai	64
long gu	62
bai bian dong	61
pi ba ye	61
qian niu zi	61
qian shi	61
shui yang suan jia zhi	61
gao liang jiang	60
jiang ban xia	60
mo han lian	60
zi su zi	59
jin ying zi	58
mu li	58
sang ye	58
dan zhu ye	57
lian zi	57
long dan	57
ji nei jin	56
chuan shan jia	55
gui jia	55
jing jie sui	55
tan xiang	55
ye ju hua	55
bai ji	54
dong cha	54
fu pen zi	54
wu mei	54
bai fan	52
da qing ye	52
ku can	51
kuan dong hua	51
bai fu zi	50
hai piao xiao	50
di gu pi	49
wu jia pi	49
xia ku cao	48
yu zhu	48
zi wan	48
zhu ya zao	47
bai zi ren	46
chuan jian zi	46
she chuang zi	45
wu zhu yu	45
hua ju hong	44
ying su ke	44
guan mu tong	43
lu jiao jiao	43
tian nan xing	43
bei sha can	42
hua jiao	42
pu huang	41
qing hao	41
wu bei zi	41
ke zi	40
huai hua	40
liang mian zhen	40
ren dong teng	40
shi dou	40
cao dou kou	39
zhu dan	39
wu gong	38
xiang jia pi	38
zi ran tong	38
cang dong zi	37
chuan xin lian	37
hu zhang	37
jiang huang	37
ju hong	37
zhen zhu mu	37
zi cao	37
fang ji	36
gan song	36
lu gen	36
sheng ma	36
ding li zi	36
qing ban xia	35
ren gong niu huang	35
wu shao she	35
xiang xu	35
zhong lou	35
chi shi zhi	34
di yu	34
ling zhi	34
long yan rou	34
lu gan shi	34
rou dou kou	34
shi jun zi	34
ze lan	34
gang mei	33
hai ma	33
jue ming zi	33
bai qian	32
dan dong gu	32
li li	32
mang xiao	32
qian nian jian	32
sang zhi	31
su mu	31
xian he cao	31
xuan ming fen	31
bai mao gen	30
bai he	30
bao gu	30
di feng pi	30
ge jie	30
sha yuan zi	30
zhi tian nan xing	30
jiang xiang	29
jie zi	29
sang shen	29
shan nai	29
yu xing cao	29
xu chang qing	28
ci wu jia	27
mu bie zi	27
chi shi zhi	27
ce bai ye	26
jiu cai zi	26
shan dong gen	26
she gan	26
shou wu teng	26
xiong dan	26
zhu 苓	26
ba dong shuang	25
ci shi	25
hei dong	25
qian cao	25
rou gui you	25
tu fu ling	25
bie jia	24
fo shou	24
hai feng teng	24
xin yi	24
zi he che	24
bai lian	23
gou bian	23
he ye	23
nan sha can	23
tai zi can	23
xian mao	23
bai xian pi	22
cao guo	22
da fu pi	22
dian qie liu jin gao	22
gou shen	22
gu ya	22
han shui shi	22
he tao ren	22
lao he cao	22
bai wei	21
chuan shan long	21
lao ben	21
hong qu	21
qian jin ba	21
shi jue ming	21
xi xian cao	21
an xi xiang	20
bai guo	20
che qian cao	20
dao ya	20
pao jiang	20
she dan	20
shen jin cao	20
xue yu tan	20
yi zhi	20
zhu ru	20
fen bi su	19
gui jia jiao	19
hai zao	19
hu huang lian	19
xiao shi	19
yang qi shi	19
zi hua di ding	19
bai hua she she cao	18
chi xiao dong	18
gua lou zi	18
hu ji sheng	18
pian jiang huang	18
zhan she	18
quan can	18
shan zhi ma	18
an you	17
ba jiao hui xiang	17
bi you	17
chi shi zi	17
da qing yan	17
da xue teng	17
ding xiang luo le you	17
dong bu shi cao	17
kun bu	17
lu hui	17
lu bian	17
ma lai suan lv ben na min	17
man jing zi	17
qing fen	17
su he xiang	17
tie si wei ling xian	17
yan suan ben hai la ming	17
gua lou	16
ge ke	16
huo ma ren	16
jin qian cao	16
lian xu	16
lu jiao shuang	16
qing feng teng	16
qing mu xiang	16
san cha ku	16
wang bu liu xing	16
cha ye	15
dui yi xian an ji fen	15
guang jin qian cao	15
hei zhi ma	15
hu jiao	15
hu lu ba	15
jiu ji chang pu	15
tou gu cao	15
yang jin hua	15
zi su geng	15
ban bian lian	14
can sha	14
guan zhong	14
he huan pi	14
hong da ji	14
la liao	14
lu jiao	14
mu hu die	14
niu bian	14
a wei	13
mu ding xiang	13
nao sha	13
niu da li	13
ping bei mu	13
shi wei	13
song xiang	13
wu zhi mao tao	13
bi ma zi	12
chong wei zi	12
chuan mu tong	12
da zao jiao	12
dong chong xia cao	12
hei lao hu gen	12
jiao bing lang	12
la jiao	12
lei wan	12
liang tou jian	12
lv shen	12
ma chi jian	12
ma dong ling	12
huo mai	12
wu ji	12
you song jie	12
bi shu	11
chun pi	11
dong zhong ye	11
duan shi gao	11
gan sui	11
hu gu	11
li	11
mao dong qing	11
qing guo	11
sang piao xiao	11
tan suan qing na	11
yan suan xiao bo jian	11
bai cao shuang	10
ban xia qu	10
da feng zi	10
fang yi	10
gan qi	10
hai long	10
hai tong pi	10
lou lu	10
luo shi teng	10
mu tong	10
nan ban lan gen	10
shui weng hua	10
shui zhi	10
wu zhi gan	10
xiao ji	10
yan suan ma huang jian	10
yang bian	10
yi zhi huang hua	10
zao jiao ci	10
ba dong	9
ban zhi lian	9
fu hai shi	9
gong lao mu	9
huai jiao	9
huo tan mu	9
ji xue cao	9
jin ying gen	9
ka fei yin	9
liu zhi	9
lu lu tong	9
mu zei	9
niu dan	9
ren zhong bai	9
song jie you	9
wei sheng su B1	9
xi he liu	9
xiang mo	9
xuan fu hua	9
xun gu feng	9
zhong jie feng	9
ai di cha	8
ba qi	8
bu zha ye	8
cang dong cao	8
chuan po shi	8
da ji	8
dao kou cao	8
di fu zi	8
hu lu cha	8
ji gu cao	8
ji gu xiang	8
jin guo lan	8
jiu li xiang	8
jiu qu	8
lian qian cao	8
liu ji nu	8
lu rou	8
lu xian cao	8
pang da hai	8
qian jin zi shuang	8
qian li guang	8
wei sheng su C	8
wei sheng su E	8
yuan hua	8
yu li ren	8
zhu sha gen	8
bai jiang cao	7
ban feng he	7
can dong	7
chuan mu xiang	7
dai mao	7
di dan cao	7
di jin cao	7
dian qie jin gao	7
feng fang	7
fu rong ye	7
fu xiao mai	7
gou qi	7
gu jing cao	7
hei lao hu	7
huai zhi	7
ji guan hua	7
jin meng shi	7
jin sha teng	7
jin tie suo	7
jing jie tan	7
juan bai	7
liao da qing ye	7
liu huang	7
long chi	7
lv dong	7
man shan hong	7
mian fen	7
pei lan	7
qian dan	7
qing meng shi	7
she tui	7
shi liu pi	7
si gua luo	7
tian gua zi	7
tian ye ju	7
tong cao	7
xi hong hua	7
xiang yuan	7
xiao mai	7
xuan fu hua	7
yi dian hong	7
yun xiang jin gao	7
zao fan	7
zi jing pi	7
bei liu ji nu	6
qu xu	6
ci wu jia jin gao	6
da dong huang juan	6
di dong cao	6
deng xin cao	6
dong qing you	6
er jia ben she xiang	6
er jia ji ya feng	6
feng la	6
fu shen	6
gong lao ye	6
gua lou pi	6
guang huo xiang you	6
guo jiang long	6
hai jin sha	6
hong dong zhong	6
hu lu ba	6
ji dan ke	6
jin zhan yin pan	6
jiu bi ying	6
ku di ding	6
ku jian pi	6
li zhi he	6
lian zi xin	6
lu jin	6
lu tai	6
luo han guo	6
lv bian	6
mao she xiang	6
mei gui hua	6
mi meng hua	6
qing mu zi	6
ren shen jing ye zong dai shi	6
sha can	6
sheng yao	6
shi nan teng	6
xi gua shuang	6
xi qing guo	6
xi yang can	6
xi jiao	6
xiang ya xie	6
xiao luo san	6
jiu bai	6
xue shang yi zhi hao	6
zi su ye you	6
zi zhu ye	6
zong lan	6
ba jiao hui jiang you	5
bai qu cai	5
ban chi	5
bi cheng qie	5
ci wei pi	5
da feng ai	5
dong gua zi	5
feng xiang zhi	5
feng wang jiang	5
feng wei cao	5
gan cao jin gao	5
gua wei zi	5
guo gang long	5
hai fu shi	5
hai gou bian	5
hong dou kou	5
huang qi shi	5
huang qi ti qu wu	5
ji xing zi	5
jiu xiang chong	5
ju he	5
ku mu	5
kuan jin teng	5
lu shen	5
lu wei	5
luo bu ma ye	5
lv hua an	5
mai qie	5
mian bi jie	5
mu dong	5
mu mian hua	5
nao yang hua	5
peng suan	5
pu dong min	5
qi ye lian	5
shan ci gu	5
she xiang cao nao	5
shi yan	5
shui ban xia	5
tian ji huang	5
tie jian cai	5
wa leng zi	5
xi qian cao	5
ye shan zha	5
yin dong	5
yu piao	5
yu mi xu	5
zhong ru shi	5
zhu ye	5
ba jiao feng	4
bai niu dan	4
bai qu	4
bai tou weng	4
bao gong ying	4
bei dong gen	4
bian xu	4
cheng gou feng	4
chong bai la	4
da bo gu	4
da ma yao	4
da suan	4
dan gao	4
diao bian	4
ding gong teng	4
ding xiang you	4
dong kui zi	4
jiu zi	4
fu long gan	4
ge hua	4
gou gu	4
guang fang ji	4
hai dai	4
he shi	4
hu tui zi ye	4
huang gua zi	4
ji shi teng	4
jin qian bai hua she	4
jing jie you	4
ku liang jiang	4
lai fu zi	4
lan hua can	4
liao ge wang	4
ling xiao hua	4
ma kou pi zi yao	4
mian ma guan zhong	4
niu shen	4
chan lang	4
qie gen	4
qing yang hua lv	4
ren zhi jia	4
rou gui quan	4
san yu cao	4
shan bai zhi	4
shan cang zi	4
shan nai	4
shi shuang	4
shu di	4
tao zhi	4
teng he huan	4
tong lv	4
wei sheng su Ｃ	4
xi huang cao	4
xiang pi	4
yang dong ju	4
yang shen	4
yang hua mei	4
ye ming sha	4
yu ye jin hua	4
yuan hu	4
zhu ji sui	4
zhu li	4
zong ban	4
zuan di feng	4
cai ji	3
bai jiao xiang	3
bai shi zhi	3
bao ma zi pi	3
bei bai jiang	3
ben jia suan	3
bo ji	3
bian dong	3
bing tang	3
chan chu	3
chang shan	3
chuan cao	3
cong	3
da cong	3
da tou chen	3
dan fan	3
dan dong gu	3
dang gui gan jin gao	3
dang gui teng	3
dang yao	3
deng zhan xi xin	3
dian qie cao	3
diu liao bang	3
dong feng jie	3
feng mi	3
fu ping	3
fu ling	3
gan cao gao	3
gan cao liu jin gao	3
gan chan	3
gou gan cai	3
gou gu jiao	3
guan bai fu	3
guang dong tu niu xi	3
guang jiao	3
guang shan zha	3
gui zhen cao	3
ha ma you	3
hai she	3
han xin cao	3
he huan hua	3
hei gu tou	3
hong yu yan	3
hou zao	3
hu mei	3
hua rui shi	3
huang ling	3
jia gou ye	3
jiao zhi zi	3
jing da ji	3
jing jie sui you	3
jiu ceng feng	3
jiu ceng ta	3
jue chuang	3
ku xuan can	3
lang dong	3
lao he cao	3
liu suan ya tie	3
lu gu	3
lv cha	3
ma que	3
ma bian cao	3
ma bo	3
mei hua	3
ming dang can	3
nan liu ji nu	3
niu bai teng	3
niu ru	3
nuo mi	3
pai cao	3
ba jiao zi	3
hui ma zi	3
qiu shi	3
ren shen jing ye zao shi	3
rou gui zi	3
rui ren	3
san ye qing teng	3
shan jiang zi	3
she xiang cao fen	3
shi diao lan	3
shi nan teng	3
shi yan	3
si kuai wa	3
song hua fen	3
song zi ren	3
tan suan mei	3
tao jin niang gen	3
tian di ding	3
tie bang chui	3
tie bao jin	3
tu jing jie	3
tu jing pi	3
wei sheng su B6	3
wo niu	3
wu yi	3
wu wei teng	3
xi gua	3
xiao bo gu	3
jie cao	3
xin yi	3
xiong can dong	3
ya jiao ai	3
yan suan pu lu ka yin	3
yan suan yi bing qin	3
yi xian shui yang suan	3
yi mu cao gao	3
yin chai hu	3
yin zhu	3
yin nian huo	3
yin yang huo	3
yu gan zi	3
zhu shen	3
zhu ye chai hu	3
zi cao rong	3
zi jin long	3
zi shi ying	3
zou ma tai	3
ba li ma	2
bai hua she	2
bai lian	2
bai mao qi	2
bai mu xiang	2
bai qie gen	2
bai yun can	2
ban bian qi	2
bei mu	2
ben hai la ming	2
bi guan cao	2
bi qian tan	2
cai fu zi	2
can jian	2
chan yi	2
cheng pi	2
chuan bi feng	2
chuan xin lian jin gao	2
chui pen cao	2
chun gen teng	2
ci huang	2
ci xiao suan bi	2
cui yun cao	2
da hai mi	2
da huang jin gao	2
da li wang	2
da lu	2
da zao jiao zi	2
dai dai hua	2
dan can gan jin gao	2
dan can ti qu wu	2
dan suan	2
dan tong	2
dan zhi gao	2
dan huang you	2
dao pa chong	2
di ding	2
di tao hua	2
ding qie gen	2
dong ling cao	2
dong gu jiang	2
dong jiao lian	2
dong heng	2
dong jie can	2
dong jie lan	2
fan xie ye	2
fang hai	2
feng teng	2
feng he gui	2
fu nan xi lin	2
fu nan zuo tong	2
fu fang teng	2
fu ping	2
gan you	2
gang nia zi	2
gang ban gui	2
gao shan long	2
gao mu	2
gou zi hua	2
gou gu ye	2
gu wei su	2
gua wei pi	2
guang ci gu	2
guang sheng ma	2
gui jian yu	2
guo shan long	2
guo tang she	2
hai gou shen	2
hai jin sha teng	2
hai jin sha	2
hai luo	2
han tao ye	2
hei da dong	2
hei xi	2
hei zi lu hu	2
hong cha	2
hong yao	2
hua fen	2
hua ye die da	2
guan you	2
huang jing zi	2
huang jing gan jin gao	2
huang mi	2
huang yao zi	2
hui xiang you	2
ji gaowan	2
ji gu	2
ji yue jin hua	2
jia ji cheng pi shi	2
jian qu	2
jin dong huan	2
jin niu cao	2
jin si ai tuo tuo	2
jin ying zi ti qu ye	2
jing mo	2
jiu gu niu	2
jiu jie cha	2
jiu long chuan	2
jiu niu li	2
jiu shi suan	2
ku ding cha	2
ku gua	2
ku ku xing ren	2
la jiao liu jin gao	2
lao shu qi	2
lao ya zui	2
liao diao zhu	2
lin suan san gai	2
ling ling xiang	2
liu li	2
long dan jin gao	2
luo bai ai tuo tuo	2
lv yi zhi shi	2
ma huang gen	2
ma lan cao	2
mai ma teng	2
mao ci gu	2
mao ji	2
mao lao hu	2
mi hu tao yuan zhi gan fen	2
mi tuo seng	2
mian da ji	2
mu jing gen	2
mu han guo	2
mu mian pi	2
nan teng	2
niu sui	2
niu teng	2
niu wei jue	2
niu xi xi	2
niu zhi	2
niu dong teng	2
nuo dao gen	2
ou	2
ou jie	2
pan long qi	2
pian zhong ya liu suan jia	2
pu tao gan	2
pu gong ying jin gao	2
qian jin zi	2
qing gao	2
qing teng	2
qing wa qi	2
qing lv sai qin	2
que nao	2
ren fa	2
ren gong she xiang	2
rou gui ye	2
san ke zhen	2
san qi jing ye	2
san zhua long	2
sha yang suan jia zhi	2
shan ci gu	2
shan dong gen jin gao	2
shan feng	2
shan gan cao	2
shan jiang	2
shan jie ye	2
shan lang dang	2
shan wu gui	2
shan yang xue	2
shan hu	2
shang lu	2
she pao le	2
she xiang tong	2
shen jin teng	2
sheng hua liu	2
sheng di	2
shi zi wei	2
shi chang bo	2
shi jian chuan	2
shi lian zi	2
shi shang bai	2
shuang tie xian	2
shui hong hua zi	2
shui niu jiao gan jin gao	2
shui yang suan	2
si fang teng	2
si ji qing	2
song jie	2
sou shan hu	2
tan suan gai	2
teng huang	2
teng ku can	2
tian kui zi	2
tian xian zi	2
tu gan cao	2
tu sheng di	2
tu gen ting	2
wan jin teng	2
wei sheng su A	2
wei sheng su B2	2
wei ling cai	2
wen jiang	2
wu shao she	2
wu ming yi	2
wu zhua long	2
xiang cha cai	2
xiang chuan	2
xiang jing	2
xin yi you	2
xing ren	2
xuan cao gen	2
xuan jing shi	2
xue dan	2
xue lian	2
ya jiao mu pi	2
ya ma zi	2
yan suan ke lun te luo	2
yan suan ma lin gua	2
yan suan ma lin shuang gua	2
yan suan shuang lv chun an	2
yan jing she	2
yang gan	2
yang gu	2
yang jiao	2
yang jiao qi	2
yang ru gen	2
yang wai shen	2
yao cai jin gao	2
yao yong ling mao xiang	2
ye gan cao	2
ye ma zhui	2
yi xing nan wu wei zi	2
yi mu cao jin gao	2
yin huan she	2
yin xiao	2
ying bu bo	2
you pi	2
yu wu	2
yu lang san	2
yu pu tao gen	2
yun zhi ti qu wu	2
zao ci	2
zhi zhu liao	2
zhi zi jin gao	2
zhi ju zi	2
zhi ke gan jin gao	2
zhi he shou wu gan jin gao	2
zhi huang cao wu	2
zhu zi can	2
zhu nao fen	2
zhu qu yang dan suan	2
zhu ti	2
zhu gen qi	2
zhuang jin dan	2
zi di yu	2
zi hu	2
zi shao hua	2
zi su you	2
zi zhu ye ti qu wu	2
zu shi ma	2
zu si ma	2
zuan lang feng	2
a si pi lin	1
ai di huang	1
an nai jin	1
an tong teng	1
an ye	1
an cha jian	1
ba jiao lian	1
ba leng ma	1
ba dong ye	1
bai ban feng he	1
bai bei dong	1
bai bei tong	1
bai bei ye	1
bai bei ye gen	1
bai cha	1
bai fan shi lin	1
bai fen shuang	1
bai hua	1
bai hua cai zi	1
bai hua cha	1
bai hua deng long	1
bai hua gui deng long	1
bai ji li	1
bai jiu	1
bai jiu qu	1
bai ju sheng	1
bai luo shi ke	1
bai mei	1
bai mei hua	1
bai mu	1
bai rong cao	1
bai shao	1
bai su zi	1
bai xian pi	1
bai ying	1
bai zhi jin gao fen	1
bai bu gan gao	1
ban lan ban	1
ban lan gen ti qu wu	1
ban su ke	1
bao he bing	1
bao he xiang	1
bao gu liu jin gao	1
po pi	1
bei dong gen ti qu wu	1
bei gua qing gao	1
bei he huan	1
bei shen mo	1
ben fen	1
ben jia chun	1
ben zha xiu an	1
bi yan kang shui ti gan jin gao	1
bi cheng qie	1
bi fa you	1
bi ma gen	1
bi ma ren	1
bi hu	1
bian dong hua	1
bian luo bo	1
bing tang cao	1
bo cai zi	1
bo gu dan	1
bu shen zhi	1
can dong you	1
can dong zha	1
cang dong	1
cang dong zi jin gao fen	1
cang qing guo	1
cao cong rong	1
cao jue ming	1
chai gou shen	1
chai pi zhang	1
chao jiu qu	1
chao pu huang	1
chao qian niu zi	1
chen cu	1
chen pi you	1
chen xiao mai fen	1
chi dong	1
chi fu lin	1
chi mu	1
chi shao	1
chi yao	1
chi ke	1
chong shi cha	1
chou mu dan	1
chou wu tong	1
chuan pi jie	1
chuan dong	1
chuan ming can	1
chuan niu teng	1
chuan xiong	1
chuan she gan	1
chuan xin lian zong zhi	1
chui feng san	1
ci ji	1
ci mo shi zi suan bi	1
ci jian	1
cong tou	1
cu dan suan	1
cui she	1
da cha yao	1
da feng zi you	1
da hong pao	1
da hong pao	1
da huang liu jin gao	1
da huang yao	1
da ji tan	1
da luo san	1
da mai	1
da xiang	1
dan mian zhen	1
dan yin zhi suan gan you zhi	1
dan gao fen	1
dan suan na	1
dan tang gao	1
dan cai	1
dan dou gu kuan jing teng	1
dan tong	1
dang	1
dao dong	1
dao mi	1
di	1
di fu cao	1
di gua teng	1
di huang ting	1
di huang tan	1
di li fen	1
di mian cao	1
di nian	1
di qing pi	1
di nian	1
dian zhu ye	1
dian fen	1
dian fen mei	1
diao shen	1
diao xin	1
diao huang	1
ding di luo le you	1
ding kui cao	1
ding xiang di	1
dong feng ju	1
dong gua pi	1
dong wu da chang	1
dong wu duo tai	1
dong cha	1
dou gu huang	1
dong gu jiang	1
dong kou	1
dong ye jiu li xiang	1
dong you	1
dong jiao jin	1
dong jiao lian	1
dong jiao qiu	1
dong yi wei	1
dong zhong teng	1
duan zi ran tong	1
dong jin	1
dui qing ji ben jia suan yi zhi	1
dou shu you	1
dong dan	1
dong ma huang	1
dong jia ji ya fan	1
fan bai cao	1
fan shi lin	1
fan hun cao	1
fang dong cha	1
fei tian qin lao	1
fei yang cao	1
fei cai zi	1
fen xin mu	1
feng cheng ji xue teng	1
feng shi shang tong liu jin gao	1
feng xian tou gu cao	1
feng qie hua	1
feng xiang ye	1
feng xiang zhi chou gao	1
feng huang yi	1
feng xian tou gu cao	1
fu rong	1
fu da mai	1
fu shi	1
fu yi	1
fu fang dong zhong liu jin gao	1
fu fang tie bang chui jin gao	1
fu fang wu bei zi jin gao	1
fu fang yi zhi gao liu jin gao	1
gan cao gan gao	1
gan cao gan gao fen	1
gan cao suan an	1
gan bo suan na	1
gan shi gao fen	1
gan you lin suan na	1
gan zhe	1
gan zhi	1
gan lan ke	1
gan chan pi	1
gan hai mi	1
gan jia cui	1
gan jiao mu	1
gan xia ren	1
gao liang jiang you	1
gao yang rou	1
ge li ben niao	1
ge shan xiang	1
geng mi pi	1
gong ding xiang	1
gong ying	1
gou dong cha	1
gou tui gu	1
gu sui chu	1
gu sui pu	1
gua wei	1
gua zi jin	1
guan fen	1
guang di long	1
guang fang yi	1
guang huo xiang hui fa you	1
huang huo xiang ti qu wu	1
guang ling xiang	1
gui	1
gui hua fu	1
gui hua fu	1
gui yu jian	1
gui zi	1
guo shang ye	1
ha ming you	1
ge zhua cao	1
huan hun cao	1
hai can	1
hai dan	1
hai jin sha cao	1
hai piao xiao fen	1
hai qu	1
hai xing	1
han shi mian	1
han shi qu	1
sheng cai	1
han liu ye	1
he bao cao	1
he geng	1
he huang su	1
he tao	1
he tao jiu pi	1
he tao you	1
he ma zi	1
hei chui feng	1
hei dong liu you	1
hei fan	1
hei mian shen	1
hei mu dong	1
hei wan ：ba dong	1
heng jing xi	1
hong bei ye gen	1
hong chuan po shi	1
hong dong	1
hong gen cao	1
hong hua ting	1
hong hua jia zhu tao	1
hong hui xiang	1
hong mao ji	1
hong sheng dan	1
hong wan ：ba dong	1
hong you	1
hou dong huan	1
hou gu	1
hou tou jun pei yang wu jin gao	1
hou pu hua	1
hu lu dong	1
hu lu ke	1
hu fan	1
hu ci	1
hu yao hong	1
hu po you	1
hua mao cao	1
hua sheng mi	1
hua sheng yi	1
huai niu qi	1
huai ye	1
huang bian	1
huang cao	1
huang dan	1
huang dong juan gen	1
huang gan shi	1
huang gou shen	1
huang hua	1
huang hua nian	1
huang lian gan jin gao	1
huang lian su	1
huang lian xu	1
huang lian	1
huang qi ti qu wu	1
huang mao dong cao	1
huang ming jiao	1
huang ping	1
huang shi duo tang	1
huang qi jin gao fen	1
huang qi su	1
huang qi zong shi	1
huang teng	1
huang yang mu	1
huo bie	1
huo luo cao	1
huo luo wan fen	1
huo xue teng	1
huo rong cao	1
ji	1
ji dan	1
ji dan hua	1
ji dan huang you	1
ji dong chang	1
ji jiao	1
ji rou	1
ji tai	1
ji xue teng gan gao	1
ji xue teng gao	1
ji yan cao	1
ji zhua yu	1
ji zhi	1
ji xiang cao	1
ji dong	1
qi cai	1
ji sheng	1
jia qiao	1
jian xue fei	1
jiang shi	1
jiang zhang you	1
jiang fen	1
jiang xiang you	1
jiao mu	1
jiao gu lan	1
jiao mu fen	1
jie gu shu	1
jie gu xian tao cao	1
jin gan	1
jin gang tou	1
jin guo lan	1
jin jin xiang	1
jin ju	1
jin long gan jin gao	1
jin qian hua	1
jin qiao mai	1
jin si cao	1
jin si ku ji	1
jin xian feng	1
jin xie	1
jin ye zi	1
jin yin hua ti qu wu	1
jin yin hua ti qu ye	1
jin yin hua ye	1
jin yin ren dong ye	1
jin ying zi rou	1
jin zhen gu	1
jin deng long	1
jing fu zi	1
jing mi	1
jing zhi zhuang gu jiu qing gao	1
jiu cai	1
jiu jing	1
jiu yao	1
jiu xin ying	1
jie geng gan gao	1
jie geng gan gao fen	1
jie geng liu jin gao	1
jie luo	1
jie ying	1
ju san qi	1
ju ye san qi	1
ju luo	1
ju ye san qi	1
ju sheng zi	1
jun chen	1
ku di dan	1
ku ji zi	1
la mei hua	1
la mei hua	1
la jiao jin gao	1
lai fu	1
lai an suan	1
lan xiang cao	1
lao fan zhi wan ying shen qu	1
lao guan cao gao	1
lao hu dou	1
lao ya dan ye	1
le jian cai	1
lei gong teng	1
li gen xiang	1
li lu	1
lian fang	1
lian feng cao	1
liao shi zi	1
lie dang	1
ling zhi jin gao	1
ling leng xiang	1
liu li cao	1
liu suan mei	1
liu suan ruan gu gao	1
liu suan ruan gu su	1
liu leng ju	1
long shi	1
long xian xiang jing	1
long xu teng	1
long ma lu quan fen	1
lu ding	1
lu zi	1
lu ji yan	1
lu gu jiao	1
lu tai fen	1
lu xin fen	1
lu xue	1
lu bian qing	1
luan lin zhi	1
luo bu ma	1
luo le	1
luo hua sheng zhi ye	1
luo xin fu ti qu wu	1
lv cao	1
lv cha ye	1
lv fan	1
lv bei suan lv	1
lv fang	1
ma huang gao	1
ma huang jin gao	1
ma que rou	1
ma you	1
ma bing lang	1
ma lai suan lv ben na min	1
ma lan cao	1
ma qian zi	1
ma she zi	1
ma shen	1
ma ti fen	1
ma ti xiang	1
ma wei lian	1
ma wei song gen	1
ma wei song shu gen	1
ma xuan ti	1
ma zong she	1
mai bing	1
mai qu	1
mai ya	1
man tuo luo jin gao	1
man tuo luo ye	1
man tuo luo zi	1
man jing ye	1
mang guo he	1
mao zhua cao	1
mao ci gu	1
mao she xiang jin gao	1
mei xiang	1
mei gui qie	1
mang chong	1
mi cu	1
mi tuo ceng	1
mi huan fen	1
mi huan jun ti qu ye	1
mian cao	1
mian zi ren	1
ming jiao	1
mo ye zhui guo teng	1
mo gu	1
mo li xiang jing	1
mu jing ye	1
mu jing you	1
mu jing zi	1
mu ban lan gen	1
mu bie mu	1
mu da qing ye	1
mu fang ji	1
mu mo rong ye	1
mu shu	1
mu zhua	1
mu tou hui	1
nan gua	1
nan she dan	1
nan she teng	1
nan tian xian zi	1
nan wen teng guo	1
nan xi xin	1
niao su	1
ning meng quan	1
ning meng suan	1
niu bian jiao fen	1
niu gu sui ti qu wu	1
niu ji sui	1
niu jiao fen	1
niu jin cao	1
niu wei cai	1
niu yang dan suan	1
nv zhen zi deng	1
ou fen	1
ou pian	1
pa yan xiang	1
pang xie	1
pao xiang pi	1
pi ma cao	1
po tian lai	1
pu re xi tong	1
pu he nao	1
pu dong cha	1
qi xing jian	1
qi ye yi zhi hua	1
qi shu gen	1
qian jin bo	1
qian fen	1
qiao mai	1
qiao mai hua fen	1
qin pi	1
qing guo he	1
qing guo qing gao	1
qing guo tan	1
qing hao zi	1
qing ning	1
qing yang can	1
qing ye dan	1
qing yu dan	1
qing yan	1
quan jie	1
que rou	1
ren can xu	1
ren can ye	1
ren cao zao gan	1
ren shen zong zao gan	1
ren gong zhu huang	1
ren zi cao	1
ren	1
rong nan	1
rong ye xu	1
rong shu ye	1
rou zhi	1
rou cong rong	1
rou cong rong	1
rou dong sheng	1
rou gong rong	1
ru lu	1
ru lu fen	1
sai kong qing yao gao	1
san bai cao	1
san bai bang	1
san fen san	1
san gui suan mei	1
san ke zhen	1
san ke zhen pi	1
san qi ting	1
san qi gan jin gao	1
san qi gao fen	1
san qi jiang	1
san qi ye	1
san she	1
san ya ku	1
sang ji pian	1
sang shen qing gao	1
sha niu	1
sha shi lu rong cao	1
sha ren ye you	1
shan can	1
shan gui hua gen	1
shan jiang gen	1
shan ju gan	1
shan nai	1
shan pu tao teng	1
shan cha qing gao	1
shan cha tan	1
shan cha ye	1
shan zhu cai	1
shao yao hua	1
she han shi	1
she mei	1
she ou le	1
she pu tao	1
she rou	1
she xiang ting	1
she xiang ke	1
shen jin zhang	1
sheng yao di	1
sheng long chi	1
sheng se cao	1
shi chang pu	1
shi chang pu hui fa you	1
shi chang pu qin gao	1
shi chang pu qing gao	1
shi chang pu ti qu wu	1
shi chang pu you	1
shi dong	1
shi gao jin gao fen	1
shi ji ning	1
shi jiao cao	1
shi nan ye	1
shi pu teng	1
shi wei	1
shi xian tao	1
shi xie	1
shi bie chong	1
shi bing	1
shi di	1
shi shu ye	1
shou cao	1
shu jiu qu	1
shu fu	1
shuang yan long	1
shui bai zhi	1
shui chang pu	1
shui diao pian	1
shui fei ji	1
shui fei ji su	1
shui fu rong	1
shui he jian	1
shui hong hua ye	1
shui long	1
shui man qian	1
shui niu jiao nong suo fen	1
shui peng hua	1
shui san qi	1
shui xian cao	1
shui yang mei	1
shui yang suan jia zhi	1
shui yin	1
shui ze lan	1
si mian	1
si fang mu pi	1
song luo cha	1
song zhi	1
su he xiang you	1
su he xiang zhi	1
su ye	1
suan zao	1
suan zao shu pi	1
suan pan zi gen	1
sui gu mu	1
tai jiu	1
tan huo cao	1
tan xiang you	1
tan suan gai fen	1
tang gu te rui xiang	1
tang hua su	1
teng li gen	1
tian ran bing pian	1
tian xing nan	1
tian luo ke	1
tie fen	1
tie shu ye	1
tie xian cao	1
tong fen	1
tong shi long zi	1
tou gu sou feng wan fen	1
tu bei mu	1
tu da huang	1
tu huo xiang	1
tu huo xiang you	1
tu jia pi	1
tu san qi	1
tu xi xin	1
tu yin chen	1
tu dong san	1
tu si rou	1
tu si ziteng	1
wa leng zi	1
wai ye lan	1
wang zhi gan	1
wei sheng su Ｂ2	1
wei sheng su D2	1
wu gui	1
wu huan zi gen	1
wu shui liu suan gai	1
wu shui yang mao zhi	1
wu ling zhi liu jin gao	1
wu xiang xue teng	1
wu yue ai	1
xi gua cui yi	1
xi nan huang ping	1
xi nan huang qi	1
xi qian cao	1
xi min	1
xi ying	1
xi qian cao	1
xi yi	1
xi geng hu zhi zi	1
xi xin you	1
xia mo gao	1
xia tian jiao	1
xia tian wu	1
xia tian wu zong jian	1
xian tao cao	1
jian cao	1
xiang si teng	1
xiang si zi	1
xiang	1
xiang cha rong	1
xiang mao	1
xiang ru	1
xiao bo gen ti qu wu	1
xiao feng ai	1
xiao hui xiang you	1
xiao mai pei ya fen	1
xiao bo gen	1
xiao bo gen ti qu wu	1
xiao fan tian hua	1
xin yi hua	1
xin yi hua hui fa you	1
xin yi hua jin gao fen	1
xin jiang gao ben	1
xing se cao	1
xing xiang tu dong feng	1
xiong huang lian	1
xiong ji	1
xue lian hua	1
xue feng gen	1
xue feng teng	1
xue jie ding	1
xue xie	1
xun yi cao yiou	1
ya dan zi	1
ya jiao mu	1
ya jiao mu ye	1
ya rou	1
yan zhi fen	1
yan suan	1
yan hu su	1
yuan hua gen	1
yan bai cai	1
yan fu mu	1
yan she	1
yan suan bian da ming	1
yan suan huang lian su	1
yan suan jia ji bing que bian an	1
yan suan lv chuan	1
yan suan qu lv qiang qin	1
yan suan xiao bo jian	1
yan sua xiu ji xin	1
yang dan	1
yang gao wan jin gao	1
yang hong shan	1
yang jiao ao	1
yang kai kou	1
yang yao zi	1
yang mei gen	1
yang hua gai	1
yang hua xin	1
yang hua xin xiang pi gao jiao jiang	1
ye mei gui guo	1
ye mu gua	1
ye bu zhu	1
ye xia hua	1
ye xia zhu	1
ye ti shi la	1
yi dong yun	1
yi zhi huang hua	1
yi bei mu	1
yi chun	1
yi mu cao liu jin gao	1
yi mu cao qing gao	1
yin qi shi	1
yin xing cao	1
yin hua	1
yin xian lian	1
yin xing ye	1
yin yang huo gan gao fen	1
yin yang huo	1
yin duo mei xin	1
ying su ke	1
ying bu pu	1
ying zhi suan	1
ying zhi suan mei	1
you jiang tang	1
you ye	1
yu piao jiao	1
yu piao zhu	1
yu gan you	1
yu piao	1
yu xing cao su na	1
yu shu pi	1
yu shu zhi	1
yu zhi	1
ge lao cao	1
yu liang shi	1
yu yu liang	1
yu jin hui fa you	1
yu jin ti qu wu	1
yue gui dan zhuo tong	1
yue ji hua	1
yun dong chuang shang jin gao	1
zai zao wan fen	1
zao ren	1
zao shu pi	1
ze dian	1
zhang zhou shen qu	1
zhang nao you	1
zhang shu zi	1
zhang you	1
zhe bei mu liu jin gao	1
zhe ji	1
zhe tang	1
zhen sha	1
zhen zhu cai	1
zhen zhu cao	1
zhen mo	1
zhi ma	1
zhi zi ti qu wu	1
zhi zhu	1
zhi zhu bao dan	1
zhi wu you	1
zhi	1
zhi geng	1
zhi cao pi	1
zhi ji li	1
zhong qiong feng	1
zhong zhi tan suan mei	1
zhou ye xiang ru	1
zhu bian	1
zhu dong mu pi	1
zhu gan zang fen	1
zhu gao wan	1
zhu gu	1
zhu jiao jin	1
zhu long cao	1
zhu nao ti qu wu	1
zhu pi fen	1
zhu pi zang jin gao fen	1
zhu wei zhan mo	1
zhu ya zao	1
zhu huang	1
zhu ye hua jiao	1
zhu ma gen	1
zhuang dan pi	1
zi bei mu	1
zi hua dong juan	1
zi jin niu	1
zi wei gen pi	1
zi zhu cao	1
zi ran tong	1
zong ban tan	1
zong rong zi	1
zou ma feng	1
zuan gu feng	1
zuan shan feng	1
zui xian tao	1
zuo xuan yan hu suo ji su	1
zuo jiang cao	1
