# Supplementary material for: Screening of Hub Genes and Therapeutic Drugs in Cervical Cancer Using Integrated Bioinformatics Analysis
Source: J Cancer. 2025 Jan 1;16(1):92–109. doi: 10.7150/jca.87027 (PMC11660142; doi:10.7150/jca.87027)
Supplement: Supplementary file 1 — Supplementary figure and tables. [file jcav16p0092s1.zip › supplementary material/Supplementary Table S3.xlsx]

## Sheet: Supplementary
Supplementary Table S3 Information of bioactive components
Herb	MOLID	Molecule Name	OB(%)	DL
GC	MOL001484	Inermine	75.18	0.54
GC	MOL001792	DFV	32.76	0.18
GC	MOL000211	Mairin	55.38	0.78
GC	MOL002311	Glycyrol	90.78	0.67
GC	MOL000239	Jaranol	50.83	0.29
GC	MOL002565	Medicarpin	49.22	0.34
GC	MOL000354	isorhamnetin	49.6	0.31
GC	MOL003656	Lupiwighteone	51.64	0.37
GC	MOL003896	7-Methoxy-2-methyl isoflavone	42.56	0.2
GC	MOL000392	formononetin	69.67	0.21
GC	MOL000417	Calycosin	47.75	0.24
GC	MOL000422	kaempferol	41.88	0.24
GC	MOL004805	(2S)-2-[4-hydroxy-3-(3-methylbut-2-enyl)phenyl]-8,8- dimethyl-2,3-dihydropyrano[2,3-f]chromen-4-one	31.79	0.72
GC	MOL004806	euchrenone	30.29	0.57
GC	MOL004808	glyasperin B	65.22	0.44
GC	MOL004810	glyasperin F	75.84	0.54
GC	MOL004811	Glyasperin C	45.56	0.4
GC	MOL004814	Isotrifoliol	31.94	0.42
GC	MOL004815	(E)-1-(2,4-dihydroxyphenyl)-3-(2,2-dimethylchromen- 6-yl)prop-2-en-1-one	39.62	0.35
GC	MOL004820	kanzonols W	50.48	0.52
GC	MOL004824	(2S)-6-(2,4-dihydroxyphenyl)-2-(2-hydroxypropan-2-yl)- 4-methoxy-2,3-dihydrofuro[3,2-g]chromen-7-one	60.25	0.63
GC	MOL004827	Semilicoisoflavone B	48.78	0.55
GC	MOL004828	Glepidotin A	44.72	0.35
GC	MOL004829	Glepidotin B	64.46	0.34
GC	MOL004833	Phaseolinisoflavan	32.01	0.45
GC	MOL004835	Glypallichalcone	61.6	0.19
GC	MOL004838	8-(6-hydroxy-2-benzofuranyl)-2,2-dimethyl-5-chromenol	58.44	0.38
GC	MOL004841	Licochalcone B	76.76	0.19
GC	MOL004848	licochalcone G	49.25	0.32
GC	MOL004849	3-(2,4-dihydroxyphenyl)-8-(1,1-dimethylprop-2-enyl)-7- hydroxy-5-methoxy-coumarin	59.62	0.43
GC	MOL004855	Licoricone	63.58	0.47
GC	MOL004856	Gancaonin A	51.08	0.4
GC	MOL004857	Gancaonin B	48.79	0.45
GC	MOL004863	3-(3,4-dihydroxyphenyl)-5,7-dihydroxy-8- (3-methylbut-2-enyl)chromone	66.37	0.41
GC	MOL004864	5,7-dihydroxy-3-(4-methoxyphenyl)-8- (3-methylbut-2-enyl)chromone	30.49	0.41
GC	MOL004866	2-(3,4-dihydroxyphenyl)-5,7-dihydroxy-6- (3-methylbut-2-enyl)chromone	44.15	0.41
GC	MOL004879	Glycyrin	52.61	0.47
GC	MOL004882	Licocoumarone	33.21	0.36
GC	MOL004883	Licoisoflavone	41.61	0.42
GC	MOL004884	Licoisoflavone B	38.93	0.55
GC	MOL004885	licoisoflavanone	52.47	0.54
GC	MOL004891	shinpterocarpin	80.3	0.73
GC	MOL004898	(E)-3-[3,4-dihydroxy-5-(3-methylbut-2-enyl)phenyl]- 1-(2,4-dihydroxyphenyl)prop-2-en-1-one	46.27	0.31
GC	MOL004903	liquiritin	65.69	0.74
GC	MOL004904	licopyranocoumarin	80.36	0.65
GC	MOL004907	Glyzaglabrin	61.07	0.35
GC	MOL004908	Glabridin	53.25	0.47
GC	MOL004910	Glabranin	52.9	0.31
GC	MOL004911	Glabrene	46.27	0.44
GC	MOL004912	Glabrone	52.51	0.5
GC	MOL004913	1,3-dihydroxy-9-methoxy-6-benzofurano[3,2-c]chromenone	48.14	0.43
GC	MOL004914	1,3-dihydroxy-8,9-dimethoxy-6-benzofurano[3,2-c]chromenone	62.9	0.53
GC	MOL004915	Eurycarpin A	43.28	0.37
GC	MOL004924	(-)-Medicocarpin	40.99	0.95
GC	MOL004935	Sigmoidin-B	34.88	0.41
GC	MOL004941	(2R)-7-hydroxy-2-(4-hydroxyphenyl)chroman-4-one	71.12	0.18
GC	MOL004945	(2S)-7-hydroxy-2-(4-hydroxyphenyl)-8-(3-methylbut-2- enyl)chroman-4-one	36.57	0.32
GC	MOL004948	Isoglycyrol	44.7	0.84
GC	MOL004949	Isolicoflavonol	45.17	0.42
GC	MOL004957	HMO	38.37	0.21
GC	MOL004959	1-Methoxyphaseollidin	69.98	0.64
GC	MOL004961	Quercetin der.	46.45	0.33
GC	MOL004966	3'-Hydroxy-4'-O-Methylglabridin	43.71	0.57
GC	MOL000497	licochalcone a	40.79	0.29
GC	MOL004974	3'-Methoxyglabridin	46.16	0.57
GC	MOL004978	2-[(3R)-8,8-dimethyl-3,4-dihydro-2H- pyrano[6,5-f]chromen-3-yl]-5-methoxyphenol	36.21	0.52
GC	MOL004980	Inflacoumarin A	39.71	0.33
GC	MOL004985	icos-5-enoic acid	30.7	0.2
GC	MOL004988	Kanzonol F	32.47	0.89
GC	MOL004989	6-prenylated eriodictyol	39.22	0.41
GC	MOL004990	7,2',4'-trihydroxy－5-methoxy-3－arylcoumarin	83.71	0.27
GC	MOL004991	7-Acetoxy-2-methylisoflavone	38.92	0.26
GC	MOL004993	8-prenylated eriodictyol	53.79	0.4
GC	MOL004996	gadelaidic acid	30.7	0.2
GC	MOL000500	Vestitol	74.66	0.21
GC	MOL005000	Gancaonin G	60.44	0.39
GC	MOL005001	Gancaonin H	50.1	0.78
GC	MOL005003	Licoagrocarpin	58.81	0.58
GC	MOL005007	Glyasperins M	72.67	0.59
GC	MOL005008	Glycyrrhiza flavonol A	41.28	0.6
GC	MOL005012	Licoagroisoflavone	57.28	0.49
GC	MOL005016	Odoratin	49.95	0.3
GC	MOL005017	Phaseol	78.77	0.58
GC	MOL005018	Xambioona	54.85	0.87
GC	MOL005020	dehydroglyasperins C	53.82	0.37
GC	MOL000098	quercetin	46.43	0.28
FL	MOL000282	stellasterol	43.51	0.72
FL	MOL000296	hederagenin	36.91	0.75
FL	MOL000279	cerevisterol	37.96	0.77
FL	MOL000275	trametenolic acid	38.71	0.8
FL	MOL000283	ergosterol peroxide	40.36	0.81
FL	MOL000273	16alpha-Hydroxydehydrotrametenolic acid	30.93	0.81
DG	MOL000449	stigmasterol	43.83	0.76
CX	MOL001494	mandenol	42	0.19
CX	MOL002135	myricanone	40.6	0.51
CX	MOL002140	perlolyrine	65.95	0.27
CX	MOL002157	wallichilide	42.31	0.71
CX	MOL000433	FA	68.96	0.71
CP	MOL005100	5,7-dihydroxy-2-(3-hydroxy-4-methoxyphenyl)chroman-4-one	47.74	0.27
CP	MOL005815	Citromitin	86.9	0.51
CP	MOL005828	nobiletin	61.67	0.52
GC, DG, CX and CP	MOL000359	sitosterol	36.91	0.75
GC and CP	MOL004328	naringenin	59.29	0.21
GC: Gancao; FL: Fuling; DG: Danggui; CX: Chuanxiong; CP: Chenpi; OB: oral bioavailability; DL: druglikeness.
