# Supplementary material for: Screening of Hub Genes and Therapeutic Drugs in Cervical Cancer Using Integrated Bioinformatics Analysis
Source: J Cancer. 2025 Jan 1;16(1):92–109. doi: 10.7150/jca.87027 (PMC11660142; doi:10.7150/jca.87027)
Supplement: Supplementary file 1 — Supplementary figure and tables. [file jcav16p0092s1.zip › supplementary material/Supplementary Table S4.xlsx]

## Sheet: Sheet1
Supplementary Table S4 Therapeutic Targets in Cervical Cancer Disease Database and GEO Database
Genecards	OMIM	CTD	TTD	DisGeNET	GEO
BRCA2	FGFR3	TP53	SRC	FGFR3	CCNB1
BRCA1	ACH	DCN	TP53	HLA-DPB1	ECT2
TP53		CASP9	MSLN	STK11	PBK
ATM		BAX	CTLA-4	HOTAIR	LMNB1
CDH1		CYCS	PD-1	CTNNB1	ZWINT
PTEN		BCL2	CSNK2	EGFR	CEP55
APC		FAS	GD2	HLA-DPB2	MUC1
MSH6		TFAP2A	MUC1	MTHFR	PLS1
MSH2		CDKN1A	GCPII	CCND1	MELK
MLH1		CASP8	HPV E7	STAT3	KIF11
CHEK2		GSTP1		TERT	TYMS
PALB2		KCTD12		VEGFA	BUB1B
BRIP1		ABCC1		NOTCH1	TRO
MIR21		AREG		MYC	ASPM
PMS2		BCL6		CASP8	CENPA
EGFR		CCNB1		TP63	PEG3
CDKN2A		CDKN1B		ERCC1	CENPF
KRAS		ABCB1		MTOR	DSG2
PIK3CA		TOP2A		RARB	CCNB2
ERBB2		IFNG		JAK2	NUSAP1
NBN		JUN		MIR543	TOP2A
POLE		TNFRSF10B		ZNF667-AS1	PTTG1
BARD1		CDH1		POU4F1	TBX3
MUTYH		CASP3		YY1	UBE2C
STK11		SPP1		APOBEC3B	NEK2
FGFR3		PARP1		PIAS3	SNED1
RAD51D		CXCR4		MIR501	ESRP1
SMAD4		NME1		WNT2	DLGAP5
AKT1		ID3		WNT5A	MITF
C11orf65		MYC		CLPTM1L	CDC20
RAD51C		NRG1		CYLD	CDO1
BRAF		NQO1		HES1	PCLAF
RAD50		TRAF1		BIRC5	RRM2
RB1		DDIT4		NOTCH2	CXCL12
MIR34A		BAD		CXCR4	DTL
POLD1		PPARG		HLA-DQA1	RBM47
CTNNB1		CCND1		CDKN1B	ALDH1A2
MET		ABCG2		EXOC1	RUNX1T1
NF1		CCNB2		CDKN2A	OSR2
DICER1		PLK1		H3P10	NCAM1
RET		CD44		RBM45	JPT1
RAD51L3-RFFL		NFKBIA		CTLA4	BCHE
AXIN2		CDC25B		CYP1A1	CTSZ
MRE11		PTEN		ERBB2	BIRC5
MIR221		CLDN4		AKT1	KIF20A
CCND1		PHGDH		ESR1	ISLR
MIR17		ATF3		EZH2	NDN
ESR1		FASLG		FHIT	EDNRA
FGFR2		BTG2		FOXM1	JAM3
MIR145		CPEB2		SMUG1	CDKN3
CASP8		E2F3		CADM1	HAND2-AS1
MIR214		TGFBI		CD274	ARMCX1
MIR146A		GSTM1		GSTM1	RASL12
HRAS		F13A1		GSTT1	CBX7
MIR205		RB1		HIF1A	GPRASP1
EPCAM		OLFM1		HLA-DQB1	TSPYL5
MIR200B		NUPR1		HLA-DRB1	F2RL1
PTCH1		RELA		IFNG	PHLDA2
MIR222		EGFR		IL1B	KRT8
MIR126		NFE2L2		IL6	SFRP4
MIR143		GADD45A		IL10	SOCS2
SMARCA4		TUBB4B		MALAT1	TGFBR3
MIR200A		CAV1		COL11A2P1	SCD
MIR141		DDIT3		MIR21	DCHS1
MIR20A		MAP3K1		MIR34A	LDB2
MIR200C		AKT1		MDM2	GALNT3
MIR125A		CASP7		MMP2	KRT18
TERT		CSRP1		MMP9	TPX2
TSC2		VIM		PIK3CA	SGCE
CDKN1B		UBE2C		PIK3CB	TCEAL2
MIR31		ESR1		PIK3CD	OLFML3
FANCC		PCNA		PIK3CG	NAP1L3
NRAS		ASS1		TLR9	WT1
BLM		PTTG1		C2orf83	TMOD1
BMPR1A		COL1A1		PDXP	COLEC12
BAP1		ASNS		PTEN	LMO3
HOXB13		S100A4		PTGS2	NAALAD2
MIR15A		IFIH1		BCL2	CLDN7
TGFBR2		AR		BMI1	CYP1B1
AR		DDAH2		SRY	BNC2
MLH3		HDAC9		TGFB1	LTBP4
CTNNA1		MMP2		TLR4	CENPU
RAD51		BIRC5		TNF	ANK2
MIR155		RRM1		TP53	ENPP2
MIR127		GDF15		VEGFC	KANK2
CDK4		VWF		XRCC1	PTGIS
MDM2		CSTA		CASP3	MMP12
MSH3		EMP3			FXYD1
ALK		ABCC4			FOXL2
BAX		CASP6			RAI2
XRCC2		IGFBP4			ZEB1
TSC1		RRM2			SPARCL1
EP300		XRCC5			TFAP2A
MIR34C		MGMT			IFI30
MIR27A		BCL2L1			TNXB
MIR203A		MARCKS			FHL1
KIT		SERPINB2			FXYD6
FLCN		CXCL12			ARHGAP6
SDHB		CCNE1			HOXD4
MIR210		LITAF			OGN
MIR93		TNFAIP3			TGFB1I1
MIR106B		ABCC2			CDH1
IL1B		KIF23			ECM2
MIRLET7C		CEBPB			MYLK
AURKA		AURKA			SNCAIP
VHL		ALDH1A1			LMOD1
FASLG		NPM1			SLC24A3
FH		ICAM1			PDE8B
MYC		POSTN			TIMP3
MEN1		EFNA1			PCP4
MIR34B		BHLHE40			IDO1
MIR29A		ANGPT1			SRPX
BCL2		C3			MAOB
MAP2K1		NFKB1			PTPRD
MIR10B		P4HB			MYH11
MIR451A		FHL1			PDZRN3
CDC73		CCND2			TACSTD2
XRCC3		SGK1			BCL2
IL6		CTSH			CXCL3
STAT3		PIK3R1			NR2F2
MTHFR		KRT23			HTR2B
MIR23B		MMP9			ESR1
IGF2		GPX1			PDGFRA
VEGFA		ERBB2			CFB
PPARG		CCR2			SFN
MIR182		EPCAM			SFRP1
SRC		NRP1			NQO1
FBXW7		FSCN1			MATN2
EGF		CDC20			ZFPM2
MIR96		FGF2			STON1
MIR429		GSN			CA2
TNF		BMP2			CCL20
MIR30E		CARHSP1			NDP
MIR373		SLC9A3R1			CHRDL1
ABRAXAS1		CFLAR			TMC5
PMS1		VLDLR			LEPR
IRF1		CAT			COL4A6
MIR499A		CDA			ELF3
PTPN11		HIF1A			CXCL1
ERCC6		CD274			FOSB
KLF6		THBS1			KCNMA1
CDKN1A		VCAM1			EPCAM
MIR18A		LUM			CNN1
MIR223		ISG15			PTGDS
MTOR		NOTCH1			PRUNE2
MIRLET7D		CDK2			CXCL8
SDHD		VCL			ACTA2
SOX9		HSPA5			PTCH1
SMARCB1		TSC22D1			SCNN1A
LRRC56		TAP1			DES
MIRLET7B		GCLC			SDC1
DCC		TUBA4A			GAS1
PIK3R1		BIRC3			FXYD3
MIRLET7G		TGFB3			PLN
MIR204		PTGS2			ABCA8
EPHB2		IL2			ADH1B
SDHA		GSR			TAGLN
MIR29C		MAPK8			DSP
MMP2		IFIT3			HPGD
MIR19A		ELF3			GRIA2
PPP2R1B		MYH10			TMEM47
POT1		TFPI			ADAMTS5
MIR335		CYP1B1			PTN
MIR140		SLC3A2			LEFTY2
PPM1D		SOX4			EMX2
FHIT		ADAMTS7			MMP1
PTGS2		EGR1			ACTG2
MIR183		TNFSF10			MYL9
PRKN		CCNG2			ASPN
MIR146B		MAPK14			CXCL9
MSR1		BCL2L12			APOD
TGFB1		SOD2			IGF1
MIR25		VEGFA			PDZK1IP1
KLLN		BCL3			SORBS1
MIR16-1		MAP1LC3B			CCN5
SUFU		RORA			LCN2
RNASEL		SLC6A6			SLC6A14
HIF1A		STAT1			SLPI
MIR192		LDHA			KRT7
ERCC2		UNG
MIR486-1		KRT19
BUB1B		NAMPT
HNF1B		UAP1
IL1RN		CLU
TP73		CCN2
MAPK1		TK1
MIR107		AHCYL2
CASP3		CDK4
PHB1		FHL2
MIR195		HMOX1
MIR193B		RHOU
MIRLET7A1		COL6A3
EGFR-AS1		ABCC3
MIR206		FOS
PDGFRA		EGFL6
BIRC5		EIF5A
MIR185		CTNNB1
MMP9		IGFBP5
TLR2		PLA2G4A
NOTCH1		PRC1
MIR199B		P4HA1
SDHC		FGF1
IL10		MTHFD2
PALLD		NREP
MIR196A2		AMIGO2
ZFHX3		FOXC1
MIR215		APAF1
GREM1		BDNF
MIR98		TPM1
GSTM1		SFN
CXCR4		HDAC2
MIR100		MMP3
AOPEP		TGFA
UCA1		BID
DLC1		MAP2K4
ERCC1		ATP2A2
MIR148A		BBC3
PGR		TGFB2
MIR122		HSPA2
TP63		REL
MIRLET7E		TNFRSF21
GNAS		GADD45G
MIR130A		LGALS3
JAK2		STAT3
NKX2-1		TYMP
MIR150		MAP2K3
ARID1A		MAPK7
MIR483		PSMB8
MIR128-2		ECH1
WWOX		STMN1
CD274		GPC3
MIR133B		FXYD3
MKI67		THBD
MUC1		BAK1
NTHL1		CCNG1
BCL10		MKI67
MAD1L1		CDH2
MIRLET7A3		TAGLN
GSTP1		TIMP3
TH2LCRR		IFIT2
RB1CC1		LIFR
LOC107303340		SFRP1
H19		CCL20
MAP3K1		TSC22D3
MIR15B		XBP1
MIR128-1		ERBB3
SMARCE1		ARHGDIB
HFE		SHH
AIP		CALR
MIR137		HSPB1
ATR		ETV4
HMMR		TPI1
CXCL8		MYB
TNFRSF10B		CPT1A
HLA-DQB1		S100A9
TERC		GPNMB
CCAT2		ZBTB16
CCAT1		ARID5B
CD44		MFAP4
SMAD3		CSF3
CYP2A6		IGFBP3
FAS		DPYD
VEGFC		CEBPD
MIR331		CASP1
CDKN3		MAF
HOTAIR		ENPP2
RASSF1		GPRC5A
MSMB		MAP2K6
PARP1		PPP1R1B
WT1		SRXN1
TMEM127		HSP90AA1
MIR372		G0S2
RECQL		PTGES
MIRLET7I		SOX2
MIR30D		GPX3
GDF6		PNRC1
MIR197		TP53INP1
SMAD7		BRCA1
MIR342		KYNU
CDK1		SLC1A3
MITF		ENC1
TH2-LCR		SAT1
MIR106A		HDAC1
MIR196B		AHNAK
XRCC1		ALCAM
MGMT		EPB41L2
TGFBR1		HDAC4
MIR10A		SMO
MALAT1		CCL2
MIR22		PLAU
CASP10		SP1
KRT7		HR
ERBB3		PITPNC1
MIR26A1		ABHD2
CTLA4		BDKRB2
ABCB1		FZD2
RRAS2		HPSE
LOC100507346		MDM2
NF2		EXOG
RAD54B		BLMH
FANCE		CD36
MIR9-3		COL1A2
KRT19		BMP7
PLA2G2A		LDHB
MEG3		CRYAB
MIR181A1		CASP10
LNMICC		HSPD1
HERC2		SLCO2A1
IFNG		TGFB1
CEACAM5		HSPA1B
MMP1		IER3
CASP9		KIT
CREBBP		TUBG1
MT-CO2		LAMC1
SDHAF2		SERPINH1
JUN		UPP1
PCAT1		DHFR
PTPRJ		F3
CYP1A1		MAFF
TYMS		BMP4
MIR502		CYP1A2
TYMP		KIF14
MIR142		ITGA6
FGFR1		RGS16
BSCL2		MCM6
IL2		OAT
TOP2A		ATAD2
ESR2		TNFRSF25
CDK2		MAP4K2
MYCN		DES
IGF1		UGT1A1
DMD		PSAT1
TWIST1		ACTA2
HLA-DRB1		TYMS
BCAR4		ARHGAP5
CTAG1B		TJP3
CXCL12		IL6
MAX		NABP1
MIR224		TLR4
EZH2		ZFP36L1
CCNA2		CDK6
MIR181A2		MMP7
IDH1		PTPRG
FN1		ALDH3A2
PVT1		EZH2
KDR		XRCC1
PRKAR1A		P2RX5
CCNB1		TNF
CYCS		TNC
POLK		TIMP1
CDKN2B-AS1		CXCL10
KLK3		ESR2
ERCC4		ARG1
OGG1		CD9
SPP1		MATN2
ABCG2		SATB1
RARB		GAMT
CA9		WNT5A
TIMP3		PPP1R15A
PTPN12		METRN
MMP14		AGR2
IGF1R		F8
IGF2R		CCN1
MIR191		S100A11
MUC16		CYP1A1
MIR23A		SLC7A11
CCEPR		CRISPLD2
HLA-A		CXCL8
GAS5		MPO
XIAP		CHEK1
MIR449A		SLC20A1
NFKBIA		BAG1
PDCD1		FABP7
AXIN1		SETD7
RAF1		EEF1A1
BCL2L1		CTSC
BMP2		SOD1
OPCML		PTP4A3
PRKD1		CD14
SETD2		IL1RN
DROSHA		MEOX1
NTRK1		SCPEP1
FLNB		E2F8
ING1		CAPG
CASC2		RPS27L
DPYD
ETV6
CDKN2B
FLT4
ABL1
SOX2
PLAU
SLMAP
NFE2L2
FGF2
GSTT1
NQO1
RUNX1
MYO18B
TGFA
SOD2
IGFBP3
DNMT1
PDGFRB
STAT1
TIMP2
CTAG2
NFKB1
AMER1
MIR9-1
DAPK1
ITGB1
PTK2
MIR181B1
MIR196A1
KRT8
NPM1
TIMP1
NEAT1
MT-ND1
TOE1
SLC2A1
MAPK8
ERCC5
DNMT3A
TNFSF10
CCL2
EBAG9
SMAD2
CYP19A1
GLI1
IDH2
MMP7
MYO1B
EXT2
CADM1
NME1
E2F1
DKK1
KRT20
ENO2
PCNA
MCL1
TLR4
TUG1
MIR375
